# Supplementary material for: DPPIV+ fibro-adipogenic progenitors form the niche of adult skeletal muscle self-renewing resident macrophages
Source: Nat Commun. 2023 Dec 13;14:8273. doi: 10.1038/s41467-023-43579-3 (PMC10719395; doi:10.1038/s41467-023-43579-3)
Supplement: Supplementary file 4 — Source data [file 41467_2023_43579_MOESM4_ESM.xlsx]

## Sheet: Fig. 1
Fig 1b
FAPs	5.24823	3.19277	3.00578	5.05495	7.20635
MuSCs	0.452683	0.159423	0.171582	0.308756	0.428058
CD31+ Cells	0.563636	0.542994	0.447205	0.409091	0.559091
CD45+ Cells	0.0949438	0.0607874	0.0932961	0.124832	0.105479
Fig. 1c
CRE-DTA+ or CRE+DTA-	CRE+DTA+
29512	6650
18979	4630
40283	5137
38972	5387
37178	9191
Fig. 1d
CRE-DTA+ or CRE+DTA-	CRE+DTA+
2.80184	3.2157
5.01145	1.12138
2.94148	1.79657
3.08193	1.27368
1.76654	0.300268
1.56187	1.33788
3.01236	0.393805
3.23897
Fig. 1e
CRE-DTA+ or CRE+DTA-		CRE+DTA+
TIM4-	TIM4+	TIM4-	TIM4+
3759	2671	2126	1131
5902	4352	1906	1376
3574	3932	653	845
3038	3235	985	653
2273	2801	588	1265
2652	4194	1297	1309
Fig. 1f
CRE- flox/null or CRE+ wt/null		CRE+ flox/null
TIM4-	TIM4+	TIM4-	TIM4+
7655.17	8245.21	4539.37	3162.26
12316.5	18825.4	8382.48	4275.8
25117.6	23151.6	11597.4	5877.46
21067.4	25875.6	6286	3739.26
9680.9	7388.76	17239.1	6709.96
21417.9	18905.5	11163.6	6474.88
10634.5	4430.08	9720.5	3328.16
12270.8	6184.21	9674.7	3951.81
15660.3	8803.17	9675.62	2372.02
12955.5	7602.34	8407.77	4174.76
17222.5	10190.7	4404.28	3096.83
11316.4	7481.37	7375.14	2380.77
8991.67	5430.16
6200.59	9447.51
7945.8	5731.35
Fig. 1g
CD45.1 Partner		CRE+ flox/null
TIM4+	TIM4-	TIM4+	TIM4-
11196.3	36380.4	3923.5	24508.2
11509.2	41553.7	2341.27	20555.6
10334.5	46009.7	1786.96	30343.4
16204.1	43397.6	1015.62	15022.3

## Sheet: Fig. 2
Fig. 2a
Control Diet	CSF1R inh/wd
	D0	D3	D5	D7
3.01447	9.57967	7.11099	6.71359	2.5452
2.89539	12.522	24.4312	6.76585	2.242
3.10501	16.177	11.4678	2.78827	2.27711
2.71656	14.1884	14.6589	3.94263
3.37741
1.56114
Fig. 2b
Control Diet	CSF1R inh/wd
565.278	897.418
674.222	646.29
607.48	794.391
505.237	428.053
512.981	477.914
603.13	698.586
	1050.74
Fig. 2c
FAPs	MuSCs	CD31+ cells	CD45+ cells
6.80851	0.696296	0.557662	0.381132
5.9432	0.223948	0.568396	0.0627333
3.96739	0.435897	0.583497	0.0471875
3.00493	0.279683	0.552632	0.029443
9.73333	0.235468	0.578788	0.042783
3.46237
1.59839
9.54248
Fig. 2d
TIM4-		TIM4+
CRE- flox/null or CRE+ wt/null	CRE+ flox/null	CRE- flox/null or CRE+ wt/null	CRE+ flox/null
43383.2	20112.2	18579.5	4918.03
37644	16640.5	8079.12	4888.6
30228.2	17769.2	14860.1	4411.54
22364.4	12869.3	5390.74	2115.02
12600.1	13972.7	5277.94	961.199
13516.1	16927.9	3101.72	1824.45
12570.7	10445.2	4677.08	574.506
20965.3	17192.6	4867.99	1987.7
34991.3	7809.7	10843.5	913.801
21760.1	16976	5334.16	2229.65
32610.1		4592.51

## Sheet: Fig. 3
Fig. 3a
TIM4+					TIM4-
Control Diet	CSF1R inh/wd				Control Diet	CSF1R inh/wd
	D0	D7	D14			D0	D7	D14
22313	162.319	5500.99	13960.1		18185.7	1298.55	93492.1	49266.5
23214.5	438.356	21769.1	10612.6		20424.8	2232.88	114730	49842.9
37715.3	228.536	7016.88	15428.2		42919	6991.97	70087.1	104010
37375.7		12157	10314.9		32851.9		75142.2	63463.6
30980.7		8496.63	16250		31510.2		241275	113316
47599.8		3979.26	3241.66		41276.9		105060	66483.3
25070.9		7361.96	15763.8		32570.9		48070.9	67188.7
		6492.26	14195.1				36175.4	75429.7
Fig. 3b
1W WD		2W WD
TIM4-	TIM4+	TIM4-	TIM4+
40	4.45946	65.3179	19.1908
25.2703	1.93694	79.6296	47.963
54.9107	24.5536	69.6113	37.4558
Fig. 3c
CD68+LYVE1+	CD68+LYVE1-
43.7266	56.8396
39.7541	44.1965
40.2078	52.0297
46.1185	56.8205
41.4589	51.3432
44.4712	50.1096
Fig. 3d
LYVE1+EDU+	LYVE1+EDU-
40.21	44.9031
39.2027	46.5722
43.6161	47.2562

## Sheet: Fig. 4
Fig. 4a
FAPs	LYVE1+
853	411
845	381
791	370
534	304
1001	343
Fig. 4b (Top)			Fig. 4b (Buttom)
DPPIV + FAPs	LYVE1+		FAPs	FAP+ touching LYVE1+
315	411		36.9	43.8
197	381		23.3	63.5
346	370		43.7	80.2
198	304		37.1	56.1
330	343		33	56.6
Fig. 4c
List of differnetially expressed genes in DPPIV+ FAPs compared to DPPIV- FAPs
	baseMean	log2FoldChange	lfcSE	stat	pvalue	padj
Mal2	37.2923388852136	7.2492681143371	1.39990039371489	5.17841708373253	2.23776492665679e-07	3.31601278390011e-06
Mrgprg	82.3520677301364	6.80440286004717	1.5384037564133	4.42302798058115	9.73271308937259e-06	0.000112557564151347
Il18r1	73.5691951689072	6.2660666429603	0.82714623985406	7.57552454577545	3.57679473477478e-14	1.01837585716389e-12
Akr1c18	43.3895544740386	5.43978692262075	1.63657593289674	3.32388300064534	0.000887734310820732	0.00712894330824023
Bmp3	408.819150492228	5.11003542325167	0.283417561647779	18.0300592297178	1.13170378914981e-72	4.52213224436826e-70
Colec10	22.8853853308872	4.97966038266474	1.09334562949711	4.55451620084234	5.25062783621669e-06	6.3445542613221e-05
Cldn3	102.784451357898	4.62638050437055	0.505143475849103	9.15854747325796	5.26005303476446e-20	2.3809958815176e-18
Krtdap	182.702935411054	4.53241537615127	0.370726186680208	12.2257761630984	2.26408780270312e-34	2.16828507915072e-32
Dmkn	294.473496490726	4.29888856199269	0.286728585964295	14.9928844643624	8.17254323178247e-51	1.52747469306283e-48
Ano3	73.719303491769	4.25619324341967	0.547723156989175	7.77070165668345	7.80525428615811e-15	2.32512305059126e-13
Adamts16	719.740867076542	4.07809718384851	0.214252548508897	19.0340661627144	8.90659597032026e-81	4.48737539582918e-78
Bmp8a	43.5224566125811	4.0479969720402	0.686417607678689	5.89728020778724	3.69542018042115e-09	6.659802340703e-08
Sbsn	1200.39841446749	4.0243186368779	0.376569298426546	10.6867943130071	1.17357400827632e-26	7.77107177594625e-25
Igsf1	323.998059812404	3.96044057660183	0.259555451020511	15.2585528873708	1.44415627010137e-52	2.93594436104118e-50
Sema3e	239.076156071617	3.93405251421211	0.304667061123645	12.9126282956316	3.82034803466661e-38	4.34021500252124e-36
Gpr1	312.669529238894	3.90758889187548	0.281633667353664	13.874722182872	9.01416723603989e-44	1.27385573086866e-41
Car8	759.101515272134	3.90019467914221	0.60054611975319	6.49441325296564	8.33576437847101e-11	1.77238234160958e-09
Itgb7	594.470282436423	3.74290794255743	0.434207406409106	8.62009235059176	6.6900135319303e-18	2.67323713131063e-16
Slc6a12	123.152246064204	3.72889702612072	0.417116458555306	8.93970244913342	3.90219647182063e-19	1.69994935020517e-17
Nptx2	50.1359260444335	3.69308023253647	0.631871575435195	5.84466903736396	5.0757639374163e-09	9.00734341604595e-08
Dlg2	89.0621592880235	3.63404115589928	0.463175964556004	7.84591911927648	4.29793890890813e-15	1.31410332655481e-13
Aldh1a3	1527.23129802201	3.61800321953695	0.138788042666206	26.0685513682073	8.29034490355029e-150	3.20228389141136e-146
Rorb	126.856689248799	3.48481286459966	0.376433965672364	9.25743472264861	2.09402568848979e-20	9.59113426016587e-19
Prkg2	241.748287475235	3.46819279581038	0.282620827567237	12.2715400194109	1.28780355706499e-34	1.24358896827242e-32
Chst1	543.271372251628	3.46360986637756	0.194523156580395	17.8056429232685	6.38943085057933e-71	2.38841047408107e-68
Dpp4	6847.83541977117	3.4385132992256	0.40561219774975	8.47734194953143	2.30397033709617e-17	8.7535764807444e-16
Bmp7	389.222900713799	3.4355930835842	0.224430591798817	15.3080427050868	6.75668044262575e-53	1.39815023159191e-50
Gm9992	31.6165352375946	3.35171209126204	0.727106529118598	4.60965753577403	4.03332810711345e-06	4.95633150638714e-05
Mmp27	158.543963451996	3.26076915819978	0.348852056814191	9.34714041240859	9.00493611271921e-21	4.29420574790906e-19
Dact2	2273.48795759965	3.21714312112215	0.341275341369714	9.42682558959606	4.22687566745016e-21	2.0754675946785e-19
Adra1b	254.376696283712	3.17286910640641	0.273456518668963	11.6028285661289	3.98679392929646e-31	3.27652255692818e-29
Tmem28	34.5955762243714	3.13735375971052	0.700398419248118	4.47938440963143	7.48586144420024e-06	8.76223862781742e-05
Col11a2	323.631571678933	3.13299906472312	0.23871131981852	13.1246355099749	2.3792474186671e-39	2.81333868239942e-37
Cmah	2039.30415537144	3.1073339469205	0.128248403343985	24.2290263730308	1.10029524573301e-129	1.82146018679344e-126
Pcdh20	367.269063870446	3.05318942616521	0.221305377848214	13.7962730768309	2.68372887708014e-43	3.70226788423866e-41
Wnt1	27.6517303353417	2.98749383130389	0.752877796998613	3.96809926287332	7.24481585567039e-05	0.000727495027170784
Wif1	204.847645484814	2.98282852447766	0.288762822995868	10.3296833488858	5.1731070750288e-25	3.17174416854147e-23
Wnt10b	640.477844337731	2.97562233908343	0.175838914444072	16.9224335153063	3.07459861808022e-64	9.37590757534568e-62
Pkp2	35.4318329716079	2.96956866867678	0.66028218538131	4.49742357801441	6.87818717881408e-06	8.10004400692048e-05
Hcn4	49.491043060496	2.95241884015637	0.560599537251172	5.26653813278757	1.39020380351515e-07	2.11136063894279e-06
Myom2	76.0820906860391	2.94435681582784	0.455824579241237	6.45940774130478	1.05113545105137e-10	2.20662275485205e-09
Dtna	67.2329027377095	2.85835208274295	0.486127574430254	5.87983943534363	4.1066464384853e-09	7.35514975721292e-08
Duox1	1417.06018396023	2.83430318710779	0.141805061878163	19.9873202660635	7.10082113805552e-89	5.14276970923671e-86
Lurap1l	632.247328637403	2.82636172049063	0.174139394128687	16.2304556911573	3.07170556350005e-59	7.73802697170404e-57
Efna5	200.963950767446	2.82165982485632	0.287246574652791	9.82312784153129	8.95219046344905e-23	4.82502246932314e-21
Sv2c	199.247730648603	2.81686396515352	0.285047860544967	9.88207369726654	4.97916811117416e-23	2.73453080911309e-21
Il1r2	893.830077781397	2.77437715875128	0.167952088803388	16.5188606972259	2.68420722617304e-61	7.40585555640314e-59
Edn1	401.618129407017	2.74727923557029	0.207954459164814	13.2109657403064	7.5845054214182e-40	9.25149987614675e-38
Cyp3a13	77.0306918269722	2.73596584769936	0.461289797862798	5.93112152138496	3.0087242164619e-09	5.49056633391504e-08
Slc6a4	37.5339637985295	2.73244196329417	0.664604411908684	4.1113810175392	3.93299539745653e-05	0.0004123615292268
1700024P16Rik	25.2146888271901	2.73068603700381	0.765326653971516	3.56800069987559	0.000359715543811515	0.00315547594374552
Slc6a13	158.825730828412	2.72985279253529	0.328375240764591	8.3132113924883	9.31463777298976e-17	3.31098228568728e-15
Lrrc8b	219.201556766928	2.72120044478157	0.274767672615358	9.90364120669657	4.01389004653038e-23	2.23619989707664e-21
Pdgfc	488.41150943979	2.6999860448777	0.197051560945859	13.7019267034354	9.88655931635914e-43	1.34782881597611e-40
Chad	1675.82229558931	2.67877636209345	0.129717784082196	20.6508026717141	9.60113653160918e-95	7.94699786630623e-92
Erbb3	86.3683805854928	2.67520465602859	0.427069811597708	6.26409215397453	3.75003668098471e-10	7.46656787959637e-09
Uts2r	56.3272579435967	2.66741937704812	0.536325197537433	4.97351120047263	6.57509730757007e-07	9.09215126493102e-06
Pi16	54598.5998020836	2.66001862557796	0.0825157507805261	32.2364954619758	5.43973758950592e-228	6.30356791871946e-224
Krt80	995.896201020861	2.65721310239821	0.145639294314821	18.2451660103094	2.26049132643056e-74	9.35520481809905e-72
Bco2	144.299456796583	2.65632906984099	0.331185084071929	8.02067845925109	1.05162679571917e-15	3.44244387254059e-14
Shroom3	110.868953372963	2.64489384633729	0.3705425737472	7.13789462730335	9.47712344233324e-13	2.3617399236507e-11
Duoxa1	455.519388145627	2.64421087795064	0.195927691094869	13.4958507558296	1.65434376486999e-41	2.17846994855834e-39
Aif1l	1373.83048897223	2.63509182394826	0.274116246619685	9.61304503634271	7.04345756857414e-22	3.62753716909498e-20
Smpd3	2517.21818978582	2.62788877898784	0.112342964792072	23.3916630547505	5.19582634278916e-121	6.68991507336008e-118
Gap43	117.061765608607	2.61569347762989	0.360681533780713	7.25208593357092	4.10401350796442e-13	1.05918281804659e-11
Hs3st1	302.258677897391	2.60726445691586	0.24862383534712	10.4867839934803	9.93526781886414e-26	6.25705888505422e-24
Gm38403	30.8709303660842	2.56929386118843	0.684306406137945	3.75459565794347	0.000173621529306737	0.00162383073575986
Il18	346.384552495006	2.51391673271268	0.219435611880995	11.4562841972798	2.18697632577309e-30	1.68951211087057e-28
Cilp2	720.970501151864	2.51111190494962	0.168724043061208	14.8829524197608	4.25308982398469e-50	7.58227767389763e-48
Nr1h4	71.2463123915149	2.4784621019123	0.456192833040934	5.43292643462004	5.54372668071344e-08	8.81216800769649e-07
Cdh9	62.7597851934413	2.45163603413585	0.481430018750436	5.09240375267652	3.53552202304824e-07	5.06423105106094e-06
Kcnk5	1266.28421622517	2.42436219982311	0.132808343732999	18.2545925329593	1.90224700449349e-74	8.16416232891503e-72
Tmeff1	65.712806846593	2.42246506593351	0.490030110709309	4.94350247666831	7.67313749168446e-07	1.0560132690456e-05
Fam167a	1777.46564461675	2.41167863518763	0.138156710618961	17.4561092572556	3.0931031230514e-68	1.08614784817938e-65
4930404H11Rik	89.960895791598	2.39131028701758	0.406684359099676	5.8800153817361	4.10228358878792e-09	7.35514975721292e-08
Lamb3	50.4391165105472	2.38773545161027	0.536677196111282	4.44910920179132	8.62271693642311e-06	0.000100220705977203
Figf	944.270602127661	2.38709548735596	0.146310574634512	16.3152628804787	7.68745403949143e-60	1.97960483132504e-57
Uchl1	476.920736923171	2.38627003836883	0.189909275244609	12.5653159135869	3.27564019363953e-36	3.35912553662786e-34
Papln	226.114320672124	2.38291466311464	0.279528456769711	8.5247659242	1.53119145907445e-17	5.97422445378947e-16
Prr5l	42.9605340264568	2.38062997484036	0.579056700846198	4.11122083789282	3.93572533072869e-05	0.0004123615292268
Arl4d	942.609576518834	2.34773081950337	0.159503839578277	14.7189611592466	4.87085343982461e-49	8.30050730304229e-47
Epha1	118.436454033568	2.33895564443843	0.357584868865553	6.54098047229691	6.11168123699006e-11	1.30668195893433e-09
Ntrk3	107.540347920789	2.29380204560681	0.370380383720554	6.19309808625675	5.89929912883396e-10	1.15670183257069e-08
Fam46b	218.828101719287	2.29323917411549	0.270057585453826	8.49166732444029	2.03693390459299e-17	7.81589075709389e-16
Ildr2	1530.40654966815	2.2896017591018	0.127084502792787	18.0163726401403	1.44940831727424e-72	5.59858119352462e-70
Pdgfd	282.227567493087	2.28599667699221	0.236459104942478	9.66761959768184	4.13892851411489e-22	2.17022188332866e-20
Anxa3	5485.67904919815	2.28216689668854	0.0953853043040175	23.9257704668498	1.65200329891466e-126	2.39292677847789e-123
Fmod	12237.5798632529	2.25958871804875	0.214704989005883	10.5241556263364	6.6858185165916e-26	4.23362103662642e-24
Efhd1	4845.70003003646	2.23921951643638	0.0968030833770081	23.1316962055387	2.22220711455194e-118	2.57509360434278e-115
Limch1	1536.18857881486	2.23307660234648	0.133844537122288	16.6841071765688	1.71044043687498e-62	5.08220096987366e-60
Met	112.895323300362	2.2319261914443	0.359959850188362	6.20048649947034	5.62888887237043e-10	1.10555193649201e-08
Arnt2	37.7220631641273	2.23113449202972	0.608440695294013	3.66697117613342	0.000245440449243826	0.00222722312125094
Efemp1	10950.3546073722	2.22319233431926	0.100313016072229	22.1625509965574	7.89493026260945e-109	8.31695017119257e-106
Sytl2	919.016429682658	2.22237448572945	0.159246468337336	13.955565287776	2.90985377490348e-44	4.16288710414586e-42
Cbln2	127.221473745405	2.19807450255525	0.344353013526581	6.38320100656119	1.73424024744902e-10	3.56951616117926e-09
Slc4a4	731.040974724514	2.18779811150404	0.161610485036974	13.5374763029979	9.39618955839577e-42	1.25152924830678e-39
Ptx3	2480.64719619788	2.16553486063209	0.354906944167104	6.10169763151344	1.04947769555185e-09	1.98714829020504e-08
Ackr2	1541.10037901127	2.16117587474759	0.12740559815429	16.9629585046206	1.54372184415715e-64	4.83476992705219e-62
Procr	5053.57575498657	2.15319880802381	0.102078265043034	21.0936070192422	9.10477772486602e-99	8.79218035631228e-96
Tubb4a	1078.94624919471	2.13869595446985	0.147790104374543	14.4711715545567	1.84305944328204e-47	3.00808068010596e-45
Scx	67.4342519785429	2.1376886178364	0.460880692639491	4.63826897497861	3.51339364381574e-06	4.3871988733337e-05
Sema3c	14837.588994907	2.13673754302016	0.0866582107782188	24.6570696975112	3.09060327448082e-134	7.16278214893674e-131
Pla2g5	53.4012686316781	2.13611887988705	0.532538487792981	4.01120093448992	6.04106670634052e-05	0.000615148339130703
Wnt2	314.483990029859	2.13145830532388	0.226383927231433	9.41523690038686	4.72016767299982e-21	2.2982060081816e-19
Tmem26	481.280888711685	2.12856096647403	0.198679773069453	10.7135262618301	8.794674151399e-27	5.85705080841446e-25
Sema3a	99.9578492186062	2.12398994139388	0.399535073016043	5.3161539119961	1.05983512488567e-07	1.64409229279453e-06
Mrgpre	157.544981719155	2.1219353894008	0.309117638708314	6.86449145466937	6.67285347027167e-12	1.55583553347099e-10
Opcml	381.708447161023	2.09688320106282	0.207029836442633	10.1284106537168	4.13312636384661e-24	2.44360552572727e-22
Adgrg2	665.38052652143	2.08634523984773	0.165466311931558	12.6088822280072	1.88649572863531e-36	1.96943355886721e-34
Sema3b	1391.92795561797	2.08123252019337	0.1290222921652	16.1307979052842	1.55004852521714e-58	3.82169410855665e-56
Matn4	158.608293991932	2.05961061232921	0.302711793188158	6.80386644549725	1.01847964297726e-11	2.34635031865219e-10
Wnt2b	40.0903060790105	2.05319036774209	0.604649620003867	3.39566965696423	0.000684609309812658	0.00563479528397224
Dhrs9	49.4886405516339	2.04775752743263	0.528259615900106	3.87642262591555	0.000106003497883404	0.00103659791854252
Kif21b	254.164387532888	2.04522222112817	0.244144133520603	8.37710983113008	5.42432242974399e-17	1.97663673949287e-15
Htr2a	64.0366717331969	2.03927340583659	0.468043614592546	4.35701576147316	1.31847776816421e-05	0.000149936411947859
Lgi3	387.796112519498	2.03860399533491	0.211966918945002	9.61755733149976	6.74129784069464e-22	3.48741782937364e-20
Necab3	161.378492146805	2.02758102994282	0.308201487273709	6.57875160784722	4.74414537603091e-11	1.03142882959561e-09
Clic6	52.8013323932892	2.01296944450205	0.511483504569774	3.93555105202313	8.30060161469687e-05	0.000821412224689217
Islr2	2266.59698452163	2.00285890327538	0.126605825683038	15.8196425201602	2.27782281557121e-56	5.27908215736784e-54
Ngf	98.2604662471298	1.9796111115926	0.378615702873718	5.22854994277106	1.7084468582846e-07	2.56444069867901e-06
Rgs6	132.784794784914	1.95987285196308	0.331330096252985	5.91516700151087	3.31539019706783e-09	6.00292837556594e-08
Pla1a	8797.74447451343	1.94992955774334	0.100165582393541	19.4670615509653	2.08917298682652e-84	1.27417560901819e-81
Ackr4	217.776278683796	1.94549936222894	0.260229470560439	7.47609161267957	7.65655905626439e-14	2.0925520364149e-12
Rasgef1a	59.7326998934439	1.9302140263126	0.479473931855034	4.02569127970066	5.68081799598497e-05	0.000581017819395179
Prrt4	209.025168652385	1.92592331614723	0.280451086096543	6.86723429369872	6.54585167160723e-12	1.52930099134243e-10
Trim30d	456.494379473367	1.91345580581352	0.192229919174995	9.95399578809385	2.42256239344324e-23	1.38288931109459e-21
Npr1	3196.55881228114	1.89346540576594	0.10974768027877	17.2528968353258	1.06426920044732e-66	3.52364328422386e-64
Kank1	543.366638865542	1.88545727934314	0.182637315657847	10.3235052078588	5.51714321141501e-25	3.36487660704617e-23
Galnt16	5079.47709012111	1.88443106986145	0.0963625034085647	19.5556466800339	3.69293269880695e-85	2.37742800632083e-82
Adora2b	247.737176761502	1.87409761403554	0.259695567352261	7.21651752913229	5.33357909605228e-13	1.34946538351646e-11
Slc35g1	93.4680779341222	1.87036485520169	0.384329436521585	4.86656674578358	1.1355358518675e-06	1.52122421403937e-05
Mtcl1	469.648289106568	1.84530821377677	0.192581788747844	9.58194555038071	9.52338080780935e-22	4.86153906611871e-20
E2f7	34.9164707225922	1.82487708844673	0.623139581549814	2.92852057946323	0.00340579286052172	0.0233866721510912
Mgll	1372.48302597945	1.82166948659861	0.136138972761089	13.3809551346878	7.81367767157371e-41	9.84183661502132e-39
Bmp6	758.350772194061	1.81721906220457	0.156884157588886	11.5831903624494	5.01444583403561e-31	4.09207030456371e-29
Mustn1	1153.38894868305	1.80902433995136	0.134585917207011	13.4414088598054	3.457898047859e-41	4.50226096388653e-39
Emilin2	13115.5712428679	1.80526598154184	0.0902647549132256	19.999677429771	5.54298124826819e-89	4.28213778032879e-86
Ptgs2os	36.0293469959619	1.80397924818419	0.608464619556065	2.96480549600464	0.00302874356725752	0.0211173769298316
Abca4	39.1080407109959	1.79265528290873	0.584357627745319	3.06773660134377	0.00215686639973427	0.015572441021882
Itga2	231.250105180709	1.79101942314804	0.252159239056279	7.10273170973641	1.22314713799308e-12	2.99658119134541e-11
1600029O15Rik	40.5847801033205	1.77995041519621	0.572724478200798	3.10786509560039	0.00188444065980682	0.0138646973751374
Parm1	30.3011030254828	1.77681304041996	0.662502192471995	2.68197307210432	0.0073189350807156	0.0451366789331199
Nipal3	390.662797549802	1.77274333731213	0.216788558515575	8.17729196342604	2.90294027259555e-16	9.95244730143114e-15
1700019D03Rik	265.391743590093	1.75996968397221	0.242296277291647	7.26370914008626	3.76617396165339e-13	9.8072862623909e-12
Nhsl1	2728.5972570313	1.75372202296341	0.10673030401023	16.4313410256503	1.14107358197213e-60	3.07506062044024e-58
Gas7	7368.60519067168	1.74311618702576	0.0912052524630596	19.1120153713928	2.00571171806573e-81	1.05646306313389e-78
Asphd2	167.418848967159	1.73366694558838	0.301483863093114	5.75044689888738	8.90078569421354e-09	1.53943738245592e-07
Rhou	912.019572418878	1.73111127133764	0.146288027119184	11.8335813629318	2.61731345204186e-32	2.33303294478931e-30
Ackr1	1130.87130570877	1.72975794021338	0.135973259324669	12.7213096810688	4.5024963343629e-37	4.78669059840342e-35
Mcf2l	400.548490150106	1.71835288850014	0.200313449155386	8.57832010654058	9.62687284441848e-18	3.80737892563554e-16
P2rx3	71.662866862374	1.7117978638812	0.432961377871871	3.9536964527764	7.69530252278012e-05	0.000767411063975698
Rras2	335.823136945634	1.69048152057113	0.230672297663393	7.32849821020968	2.32746070497645e-13	6.17176536596501e-12
9430076C15Rik	36.7592456653525	1.67826566934815	0.602873359011284	2.78377812564237	0.00537297748958646	0.0345516443669966
Kera	646.310814595954	1.67557810576882	0.168926409197033	9.9189825541988	3.44247309161666e-23	1.95545971498303e-21
Tnfsf9	958.224489572669	1.67370644782454	0.141715902376319	11.8102938326576	3.45352258164172e-32	3.00897892301235e-30
Stmn4	1064.37863874688	1.67184242996275	0.139123790453638	12.0169413477839	2.89490040273994e-33	2.68368846935603e-31
Pcolce2	6177.34655296935	1.66261063724904	0.21673050501567	7.67132728790913	1.70225576361294e-14	4.93143494718668e-13
Clip4	729.403640271241	1.66164272026001	0.16906898239346	9.82819377473395	8.51318969719585e-23	4.60985243977129e-21
Cadm3	10105.3412116019	1.66078699709339	0.0884411826487609	18.7784349706077	1.13372739657174e-78	5.47401377978055e-76
Pcsk6	30797.6369811315	1.64525806009967	0.0946735083910996	17.3782305954381	1.20617959209248e-67	4.11094385681402e-65
Angptl7	2703.60460459091	1.63408530611844	0.121777920883464	13.4185679494576	4.70721504816255e-41	6.0608008864564e-39
Stbd1	99.1306608600204	1.62667547703605	0.375414372041729	4.33301332655224	1.47082202931784e-05	0.000165474618211021
Rab32	721.053874328896	1.62332124427546	0.156657078746433	10.3622591284431	3.68162055397713e-25	2.26928824358973e-23
Gfpt2	16945.9248413292	1.61472003370988	0.102003053511771	15.830114669298	1.92869387047933e-56	4.56116419818664e-54
Fam131b	437.221389008995	1.61106300320317	0.202395475339251	7.95997539224994	1.72073497970946e-15	5.48146807992599e-14
Rcan2	496.474176109748	1.60000309501645	0.18316502874192	8.73530884146479	2.42991306835548e-18	9.98504703407917e-17
Olfml2a	2031.68943434764	1.58979872429342	0.113778568605599	13.972743230795	2.28647091574248e-44	3.31195312145298e-42
Pamr1	5279.84272396253	1.58916073545864	0.102845092579148	15.4519841015813	7.31564093139957e-54	1.54133903841924e-51
Cyb561	1398.73847541761	1.58492460629581	0.126257514009214	12.5531111453702	3.82192968707262e-36	3.88495800121031e-34
Rnf165	161.90423079369	1.58173945068566	0.297179419479477	5.32250669799459	1.02347014549988e-07	1.58980858526174e-06
Dmrt2	479.735727552589	1.57384045057759	0.184018989884374	8.55259803114067	1.20348432419226e-17	4.71147849619591e-16
Ppp2r2b	307.866145713587	1.56927817980465	0.224027212221913	7.00485518808394	2.47241424401239e-12	5.95641086478495e-11
Cd55	6069.4161292562	1.56872370680385	0.0993179496439963	15.7949666946097	3.36971159322753e-56	7.65651332202364e-54
Ptgis	1073.6573181797	1.56571898767155	0.149705377736004	10.4586689626647	1.33720886211856e-25	8.33095499689778e-24
Rtn4rl2	87.633994685248	1.56189071828489	0.43558028401224	3.58577000753552	0.000336085065142435	0.00297748756488574
Qpct	1986.41916727708	1.55339960515472	0.121857851044484	12.7476366261182	3.21340003303505e-37	3.48008220400095e-35
Cyfip2	42.9851537209064	1.54458862438069	0.552446598368309	2.79590575621743	0.00517544899791321	0.0334111994361105
Has1	5791.24692132674	1.53909398230885	0.553757255855238	2.77936580701202	0.0054465152048398	0.034869733808665
Fez1	804.513935402819	1.53869455481815	0.1500888312502	10.251892442637	1.16048841863559e-24	7.00403114330688e-23
Fhdc1	142.115336438312	1.53199368050404	0.311056894915743	4.92512368490985	8.4307010621511e-07	1.15206325363452e-05
Ankrd29	147.273044907648	1.52433347252099	0.305801664756008	4.98471279983784	6.20539167771436e-07	8.59116831079498e-06
Pitx1	101.278687484155	1.522707004056	0.36908948781221	4.12557673501322	3.69806851238541e-05	0.000389220871221818
Vgll3	1298.49563182678	1.51228414048736	0.129230199623644	11.7022502858587	1.2411779827054e-31	1.04222974373842e-29
Lamc2	692.71908128161	1.51109162571167	0.162236602852355	9.31412270193341	1.22964503800891e-20	5.79232792701106e-19
Slc37a1	68.9499845480153	1.50451836867656	0.442150772922938	3.40272699000524	0.000667169100292045	0.00550652103574375
Ackr3	16729.4044753742	1.49377848268745	0.0854459114059657	17.4821528392423	1.95958921429016e-68	7.09616244224825e-66
Negr1	397.43887390978	1.49134202676895	0.206257190048064	7.23049715949988	4.81229056854829e-13	1.22890234030745e-11
Anks1	958.369718313112	1.49075002266001	0.14753737362821	10.1042196021237	5.2915176869297e-24	3.11259426173306e-22
Gngt2	217.739399685747	1.49023096267469	0.255596927180109	5.8303946730337	5.52964329386698e-09	9.73822287071892e-08
Nt5e	195.702351474992	1.48022629695048	0.286988716616102	5.1577856941691	2.49887391866526e-07	3.67473997074785e-06
Megf9	574.291045975304	1.47409261116219	0.169763957455845	8.68318949000463	3.84822494632143e-18	1.56467476063062e-16
Adh7	251.204586212223	1.46589436292263	0.240896002508077	6.08517512810731	1.16364046702536e-09	2.18900417725486e-08
Plcxd2	200.127629150628	1.46277567352038	0.268854548281903	5.44076967590152	5.30508662289278e-08	8.4560307821295e-07
Adgrd1	14362.0147704151	1.46172007193371	0.0876911012974882	16.6689669796128	2.2037014377422e-62	6.38412306513916e-60
Rab38	86.1372747872263	1.45871403400463	0.394589035060875	3.69679313004626	0.000218340119787032	0.00200963090396515
Hpse	650.210410999919	1.45140178616762	0.162252288956916	8.94533935698758	3.70808636213296e-19	1.62468017055246e-17
Serpina3c	509.608888797603	1.44871081669716	0.186249218287879	7.77834575637221	7.3479017996922e-15	2.19452283646477e-13
Adamtsl4	4570.08501857199	1.44042529310145	0.0977681601895809	14.7330714857305	3.95322111035991e-49	6.837302421918e-47
Pde8a	1256.02188756653	1.43908246429608	0.130698465803	11.0107066326638	3.39331729790931e-28	2.35459645797443e-26
Creb5	1050.59501056616	1.43814289778262	0.142533809706705	10.0898369358254	6.12712154607733e-24	3.58591335737092e-22
Atp6v0e2	374.719110838428	1.43787700960014	0.201618996662245	7.13165442445333	9.91696068183863e-13	2.46604593092588e-11
Dock4	446.412441669742	1.43660006302394	0.187537641930864	7.66032913836867	1.85457171673518e-14	5.35929602332351e-13
4933408B17Rik	85.5574378562411	1.43622433128501	0.395438614206915	3.63197795988002	0.000281257148305589	0.00252456067743235
Mkx	72.4919903414938	1.43072827343377	0.4321904754422	3.31041139203706	0.000931589419381831	0.0074552888064894
Tek	5879.69414066262	1.41989337211864	0.09910756754634	14.3267906505196	1.48841607088744e-46	2.39552297631162e-44
Tnfrsf21	423.29944920696	1.41722426793381	0.191797293023602	7.38917763432362	1.47739688145105e-13	3.97217518845817e-12
Cyp4b1	110.203381603877	1.41563022395153	0.353420449257086	4.00551305655143	6.18830153019607e-05	0.000629587692115119
Ugdh	7706.70737382737	1.40764888521242	0.0928199789200009	15.1653652757844	5.99643733003925e-52	1.15811192967491e-49
Ston2	1571.21464171979	1.40415950885085	0.121230741206479	11.5825366971839	5.05283691786098e-31	4.09456462966245e-29
Ptgs2os2	59.6724676307378	1.40220981038711	0.471781255315419	2.97216092116595	0.00295711647294422	0.0207176938866249
Irf4	342.413154189852	1.39793684283894	0.210187803074317	6.65089421170965	2.91317620977288e-11	6.45466269958854e-10
Dennd2c	79.340760671145	1.39729686340679	0.411046373881977	3.39936550275466	0.000675423898453686	0.00556672271357134
Zbp1	736.062975049799	1.38488881298953	0.155634252517725	8.89835489672691	5.66805286003059e-19	2.43264431637165e-17
Tmem158	429.967243241754	1.38308577333206	0.19061738060411	7.25582194524311	3.9922997749605e-13	1.03496129289133e-11
Foxo6	92.3958747190894	1.38062007781417	0.389429708842628	3.54523562651994	0.000392262263142544	0.00340744760516927
Sema3d	352.471670835973	1.37943593245398	0.213332324130604	6.46613652232784	1.00540251809277e-10	2.11444725583648e-09
Prdm8	1281.58672836405	1.36631756292628	0.135448117955477	10.0873868426537	6.28195610944274e-24	3.65805564805138e-22
Igfbp5	76144.271916438	1.3653820191652	0.286821341259251	4.76039200280798	1.93217304544976e-06	2.50167835203037e-05
Gan	97.8167411611698	1.3618681314789	0.40469664400809	3.36515795631771	0.000764998509290659	0.00623842556344839
Gda	1820.27446861363	1.36136698373629	0.116326479497116	11.7029844762906	1.2304834145906e-31	1.04079137286685e-29
Basp1	1498.38268532611	1.36067819767354	0.122493458037019	11.1081703421445	1.14481135823929e-28	8.13869571734779e-27
Trpv4	109.88096735883	1.35098807313581	0.350045116444144	3.85946842184093	0.000113633939103908	0.00110654629103872
Rgl3	53.9000090501796	1.35021907422909	0.491340173092935	2.74803313095609	0.00599539505735143	0.0379021483494754
Gng4	188.867643853352	1.33717214907437	0.276817748070334	4.8305145114273	1.36180688339765e-06	1.80556271908604e-05
Hspa12b	852.943446236388	1.33106449009114	0.146632198227356	9.07757304454578	1.11022715395131e-19	4.94819702307223e-18
Fn1	214161.495095444	1.32899676525915	0.0810719057398048	16.3928151575033	2.1524127239221e-60	5.66867241927483e-58
Samhd1	2925.51023617428	1.32621172541663	0.105432716882752	12.5787494112616	2.76370327584452e-36	2.85944585361484e-34
Gdpd5	319.486660602839	1.32546929251776	0.215497448258114	6.15074240197114	7.712109029085e-10	1.48451693403716e-08
Fgf2	167.548270546092	1.30786223642788	0.288790671760726	4.52875513067641	5.93322099220688e-06	7.09537305032955e-05
Pappa2	477.486241009728	1.30500245515718	0.194806821544843	6.69895666285373	2.09912828627404e-11	4.71408887235341e-10
Dnah2	59.2379252323682	1.30485673885811	0.470706890976743	2.77212159811482	0.00556922281994987	0.035557109662578
Pygl	1386.35803533425	1.29403579347957	0.13777591924076	9.39232197186996	5.86918513135401e-21	2.82207955610499e-19
Lcn2	193.204535253655	1.28698833280078	0.2725921863198	4.72129575750536	2.34346879985027e-06	3.00067585112319e-05
Clic5	226.618796199068	1.28280025980764	0.251348797994173	5.10366578254883	3.33136406622855e-07	4.80147348251946e-06
Phf11b	73.7992433658265	1.27750192089818	0.428530818683106	2.98112029567443	0.00287195952712756	0.0201943367720596
Tmeff2	2021.42750573333	1.27445640132657	0.116144781787945	10.9729975097241	5.15350554721432e-28	3.53365812314317e-26
Gnpnat1	692.981219464942	1.26854457310705	0.160509408045663	7.903241240203	2.71742937538156e-15	8.4877551487659e-14
Galm	194.333330329889	1.26621514859269	0.267164350001218	4.73946149097706	2.14286954055738e-06	2.75600135804428e-05
Pde3a	348.445609114389	1.2656803432101	0.210164056215644	6.0223444769805	1.7190852745465e-09	3.18732162583117e-08
Tnmd	956.868043095203	1.26423907876598	0.161614438420892	7.82256270614588	5.17586571337913e-15	1.57010292896956e-13
Ptgs1	520.062054060593	1.26407237556517	0.180407431510382	7.00676443859478	2.43892372922349e-12	5.8879683696337e-11
Srd5a1	72.2570867838542	1.2603858939533	0.428932373500828	2.93842566292299	0.00329883757597961	0.0227000770964677
Hn1	2357.72436462424	1.25713364505177	0.112143302171981	11.2100644506068	3.63928290615374e-29	2.66911457699427e-27
Cxcl13	555.785558650946	1.25502347486027	0.175212903453777	7.1628484553443	7.901768759924e-13	1.97766082915765e-11
Zyx	5609.85736809443	1.25305944364684	0.0936357568323459	13.3822749560345	7.67614023345918e-41	9.77484758520055e-39
Nova1	3231.06259343284	1.2527625692728	0.109082350747414	11.4845578655858	1.57740365029576e-30	1.22725528356255e-28
Smurf2	2430.5511251303	1.25017465092893	0.113912402109716	10.9748774301573	5.0474262932773e-28	3.48152237419627e-26
Itpr3	473.588719118522	1.24644917676209	0.190107821812345	6.55653809969196	5.50712543003927e-11	1.18618158890883e-09
Metrnl	2438.67484353201	1.24479058464457	0.108388521606083	11.4845240639827	1.57802068735605e-30	1.22725528356255e-28
Chst15	189.897034266563	1.23368612020627	0.271980507425091	4.53593579880372	5.73486250871842e-06	6.89373306545945e-05
Osr2	814.630669488718	1.23027698244383	0.155820457680148	7.89547791580238	2.89204881911093e-15	8.96071168873195e-14
Adamts19	88.1501205112383	1.22695130731389	0.386379545827207	3.17550791848229	0.00149574439284298	0.0112990130536274
Ptprj	1227.9410236717	1.21997611693905	0.129526785143336	9.41871687457548	4.56633924626387e-21	2.23268941711838e-19
Col11a1	343.353170587236	1.2196070111497	0.210302718375752	5.79929266045247	6.65952214048773e-09	1.16571816561891e-07
Adamts5	16710.2238454415	1.21159377293825	0.0859341895447372	14.0990888417874	3.84704663494626e-45	5.71533030843042e-43
Ntn4	2998.13724645057	1.20312461305799	0.108919716562085	11.0459763487559	2.29261703025373e-28	1.60041241846869e-26
Engase	1420.48455725619	1.18843897486044	0.12577048959698	9.44926730164352	3.41210707033862e-21	1.68972208252495e-19
Pnp2	69.4905873512754	1.18392530937438	0.43380094597705	2.72919024348328	0.00634900647385498	0.039811843625017
Zfp385a	5151.45779488658	1.18129924400776	0.0950745157018165	12.4249830281828	1.91267014310737e-35	1.89436082207933e-33
Sox13	557.352809124127	1.18001117394301	0.177107544853431	6.66268156401555	2.68875828922468e-11	5.98029386862487e-10
Loxl4	1253.76237731276	1.17585873111525	0.12959891154435	9.0730602371831	1.15720273066073e-19	5.13780277505613e-18
Thbd	11321.3273529319	1.16727745058334	0.0883933416556316	13.2054906933024	8.15664532825639e-40	9.84575063164948e-38
Tmem100	3814.46861753904	1.165513431341	0.217450531619399	5.35990150339564	8.32673379710238e-08	1.30392150325436e-06
Thy1	10396.0502490445	1.16423029406745	0.0902634877078674	12.8981310564402	4.61145834085411e-38	5.18811449066189e-36
D630033O11Rik	120.764703687063	1.15980924788428	0.3378091404969	3.4333270147109	0.000596222521146698	0.00496694937099061
Ifi27l2a	3038.43152481211	1.15957435338867	0.108845841888681	10.6533638149869	1.68175888299352e-26	1.094843928996e-24
Plac8	797.817931153189	1.15956384794315	0.152772379143736	7.59014066837415	3.19558380471825e-14	9.1433148466852e-13
Fbn1	142047.574205186	1.15915580893053	0.0815704411544283	14.2104884137629	7.88734816300051e-46	1.23511608801149e-43
Cldn10	96.1225452866477	1.15726972664931	0.370473059449548	3.12376216605006	0.0017855471934408	0.0132379532166295
Ptgs2	7328.43427197557	1.15454909965822	0.245783510771799	4.69742293139502	2.63464545722699e-06	3.35497489652157e-05
Sdk1	1854.3389654951	1.14820502625729	0.120116316594306	9.55910952660459	1.18774224022246e-21	6.03664784197276e-20
Slc43a3	10835.3518926138	1.14557089977927	0.0881288234664309	12.9988221188001	1.24242122125821e-38	1.43971771119401e-36
Cd24a	76.8894562206953	1.14461409269531	0.416222690732506	2.7500040679688	0.00595945248586588	0.0377366860143245
Vash1	895.854777699027	1.14353695182718	0.147274464939776	7.76466546522371	8.18610003379768e-15	2.43232121004224e-13
Ecscr	171.64386318373	1.14100765921894	0.303051657554113	3.76505995191662	0.000166509126123331	0.0015623544562892
Rassf5	498.848172120926	1.13628319807977	0.178799355590586	6.35507434759235	2.08325837450751e-10	4.25014050066778e-09
Ly6c1	11101.0602006517	1.12970782353077	0.0874358205053438	12.9204234260228	3.4523634348621e-38	3.96098885972099e-36
Robo1	1801.70320550686	1.12483943714904	0.116162623401471	9.68331640773533	3.55009217646242e-22	1.86993037003848e-20
Nod2	88.6157382305468	1.12324123703802	0.385901331036369	2.91069542056636	0.00360625371298355	0.0244741742474947
Mcoln2	114.368514478049	1.1224732363395	0.345749286829065	3.24649472637797	0.00116835612632332	0.00908042306628749
Cd248	26897.0924321912	1.11551386680433	0.0837208784231727	13.3242016545251	1.67414055686959e-40	2.08601513688224e-38
Adam33	901.685447938171	1.10356883772639	0.165346964309929	6.67426125621419	2.48480623552727e-11	5.54796428849518e-10
Bach2	157.957616838681	1.09894657460257	0.292537814033922	3.75659665821915	0.000172239763771702	0.00161220870968214
Pts	289.757802067508	1.09774995446802	0.233464707682296	4.7019952838519	2.57631452284761e-06	3.28430502648604e-05
Edem2	1301.37101398533	1.09610924199958	0.132037968591287	8.30147005209166	1.02830975080036e-16	3.6329431074008e-15
Kif2a	1066.45679561279	1.09530789158391	0.135494977724864	8.08375269678288	6.28036243536432e-16	2.09128850290235e-14
Uap1	8886.91643903182	1.09347592922941	0.0955261979115916	11.4468695827443	2.43791249292446e-30	1.87089602437143e-28
Disp1	1290.21830854066	1.09328886311999	0.128982460424286	8.47625994669069	2.32548845629319e-17	8.80645759200181e-16
Stxbp6	778.335090484459	1.08951612481685	0.150899060367233	7.22016507038123	5.19245058001961e-13	1.32242016090697e-11
C1galt1	973.797753458856	1.08632465958449	0.140693737784534	7.721201218267	1.15238462261675e-14	3.40659005277626e-13
Omd	426.222343060833	1.0839605302794	0.189626839498792	5.71628221587431	1.08879855877136e-08	1.87195811558494e-07
Hdac7	4185.89948689456	1.07461405871423	0.101584555284626	10.5785181192486	3.74839640057114e-26	2.39980207126068e-24
Efnb2	296.846395093099	1.07245331963291	0.22132741194497	4.84555125914343	1.26260606747383e-06	1.67980242363798e-05
Fam107b	294.13127769726	1.06473278340542	0.223755547798317	4.75846428784471	1.95071395777178e-06	2.5228653284218e-05
Slc16a9	1411.81249660047	1.06414462657439	0.127688006437787	8.33394346314644	7.81932753397552e-17	2.79661627974408e-15
Ttc7b	1003.87845341296	1.05898322023782	0.140279275605992	7.54910670634081	4.38253705195745e-14	1.2326417319923e-12
Cd200	551.216273659545	1.05797139340557	0.171673123197529	6.16270837100257	7.15111362783228e-10	1.38573753711238e-08
Nbeal2	221.373692820766	1.05702806576164	0.268499610051819	3.93679553410763	8.25769077798421e-05	0.000819264732322612
Kazn	715.572356226526	1.05568532478457	0.156574840439077	6.74236883667994	1.55824895127511e-11	3.54754201323692e-10
Plekhb2	382.166646360365	1.05435918306632	0.208408077110627	5.05910902151191	4.21219998663271e-07	5.96711166810511e-06
Dbn1	6742.26688355846	1.05394262166373	0.0917050043832121	11.4927492643648	1.43471971605797e-30	1.13098857616869e-28
Prss23	7513.90683789304	1.05394109940435	0.0931751170713942	11.3114008603475	1.15234838411722e-29	8.61510520977443e-28
Ppap2b	25451.2586438401	1.05153081550241	0.0849979504202745	12.371249074867	3.73960295320137e-35	3.64155622031072e-33
Pyroxd2	244.336260888503	1.04997076713423	0.252470023480136	4.15879379524375	3.19932547257785e-05	0.000340328250875096
Hmga2-ps1	130.675275902292	1.04879791086004	0.320042401348372	3.27705924727896	0.00104894356324344	0.00825758017042459
Eya4	193.578822044516	1.04219667629898	0.276064430613741	3.77519361687411	0.000159883429447935	0.00151467544614802
Nipal2	159.496239102477	1.03968436762269	0.295675842214963	3.51629798306895	0.000437609539828941	0.0037618837889746
Lacc1	199.539936218703	1.03850556395543	0.270822528682227	3.83463506159775	0.000125750859475317	0.00121839545117055
Ccdc181	124.017321126144	1.03746938635745	0.328135539462805	3.16170990821629	0.00156845729298011	0.0117944731415013
Arhgef28	675.513471031811	1.02790452523259	0.162259674122724	6.33493522521891	2.37441005458111e-10	4.7934954202937e-09
Espl1	99.2310742014419	1.02392975761419	0.364763209608085	2.80710809271126	0.00499884647334905	0.0324882966534878
Smurf1	1986.84194065116	1.02132254801211	0.113133950911895	9.02755132106615	1.75555985886332e-19	7.76466703988863e-18
Lrrc8c	403.610311443584	1.02125392331837	0.194348045282747	5.25476817547919	1.48211039505546e-07	2.24212731826405e-06
Anxa1	15267.0820824758	1.02082764075418	0.0856181498047637	11.9230285060117	8.97843741942248e-33	8.19229392254076e-31
Il1rl2	1140.89956909515	1.01835198754079	0.132279349046008	7.69849560710037	1.3767746653065e-14	4.04925503085576e-13
Kif21a	210.218098244567	1.01715702748703	0.25661877950074	3.96368897656648	7.3800391675465e-05	0.000740431981588995
C3	158568.719883816	1.01386778854842	0.087668729201074	11.5647597243374	6.2165068338573e-31	5.00256119380128e-29
Aox3	187.680278873269	1.01290051478668	0.270683415832459	3.74201172122647	0.000182552998375171	0.00170324005247301
Ltbp1	8274.67401581848	1.00105411200719	0.0899188425822996	11.1328625153395	8.68024164879081e-29	6.20905186581407e-27
Umps	509.62349502422	0.992980789634691	0.176253993894782	5.63380589393888	1.76275418545647e-08	2.97333267846719e-07
Arvcf	535.134874088343	0.992620316590136	0.173745344435915	5.71307576506752	1.10952250032466e-08	1.90476247907588e-07
B3galnt1	755.066700610855	0.988577717362723	0.152264567502347	6.4925000844171	8.44234716140139e-11	1.78848115002412e-09
Rin3	983.796319006874	0.984804542758952	0.138477726998896	7.11164577944586	1.14667253841193e-12	2.82715773938668e-11
Shpk	214.040776005986	0.983369007338081	0.254560347344675	3.86300937123801	0.000111998709594429	0.00109153998888162
Dtx2	610.959313550019	0.976505521488733	0.164662961088718	5.93032892784313	3.02328424186542e-09	5.5084619174114e-08
Car13	291.367996510675	0.973137587387056	0.224184858493759	4.34078195077634	1.41976560316016e-05	0.000160353253503119
Usp18	768.963393181991	0.972232516578263	0.150880455628491	6.44372733717194	1.16574437144543e-10	2.43838371413531e-09
Has2	1908.49336592035	0.968443538228732	0.11543977122316	8.389167164552	4.89598119442251e-17	1.79539968610658e-15
Ppp1r14b	1377.91314558932	0.963870516520094	0.125145370375036	7.70200698301155	1.33945565518264e-14	3.94951962652835e-13
Tbx5	411.776567907587	0.961779028285727	0.191693728970831	5.01726912742188	5.24111254949963e-07	7.32617759030177e-06
Cdc14b	423.091390108964	0.961015989615339	0.191217404474848	5.02577677097248	5.01398858592216e-07	7.03415251012905e-06
Arhgap42	968.567942237622	0.955821612681651	0.140195082544977	6.81779699637472	9.24471481466201e-12	2.13827854834937e-10
Irf7	1758.94449379014	0.955687945062318	0.120246425966821	7.94774511906086	1.89936931050657e-15	6.03010727949318e-14
Fndc1	47985.7087726415	0.952316046411099	0.0840599443858829	11.3290111404241	9.4262915693644e-30	7.09297835751913e-28
Wdr62	151.702267329591	0.947063250415723	0.299629026962572	3.16078605606534	0.0015734402157175	0.0118242705705152
Glce	2025.35855979163	0.946933656799041	0.112977463982518	8.38161544275389	5.22061631950789e-17	1.90840700032989e-15
Heg1	6473.12743859042	0.945953934008771	0.0926331913804923	10.2118249399748	1.75531878377976e-24	1.04848629208453e-22
Slco3a1	2302.17088944262	0.945704037718345	0.109429750277172	8.64211090058228	5.51838243548945e-18	2.22038248827957e-16
Lmx1a	311.582512479073	0.945220515887827	0.215414431860114	4.38791638854371	1.14441751683282e-05	0.000130624435417838
Pcdh1	159.973578424443	0.943514294440537	0.300761958909172	3.13707989488614	0.00170639621224413	0.0126998839482884
Adamtsl5	1724.41464012292	0.943245280326271	0.120274854537247	7.84241464232378	4.41964149757837e-15	1.347758044051e-13
Timp2	77795.2457291296	0.941691950157891	0.082346452534547	11.4357318521137	2.77189553602061e-30	2.11320562311887e-28
Nmt2	1111.7758566998	0.931767178105863	0.138649253250124	6.72031876309458	1.81327442253763e-11	4.08798132458483e-10
Tnfaip6	4937.91207491324	0.928719797119475	0.234726606812301	3.95660214976023	7.60233878012887e-05	0.000760465081813544
Gpc6	1933.148364283	0.927048353229126	0.126958861003848	7.30195864943235	2.83608440302136e-13	7.4186334226211e-12
Trim30a	808.561407746639	0.925819395695087	0.151878265018311	6.09579912954276	1.08892080889528e-09	2.05846889616289e-08
Galnt15	1752.04531962893	0.924285477939608	0.117314435210664	7.87870202230316	3.30799318060383e-15	1.01949534512865e-13
Lzts3	310.789519002261	0.920039543322802	0.216730487480217	4.24508593146952	2.18509665348773e-05	0.00023775492977104
Dact1	4415.52032678474	0.919723092466385	0.0991155681300511	9.2793000112717	1.70595606936709e-20	7.90744757273034e-19
Triobp	2594.04058695387	0.919238342223059	0.108213716293286	8.49465644199573	1.98519238559029e-17	7.64266091834561e-16
Clip1	2457.19600877136	0.917933085652603	0.108206336774275	8.48317310258333	2.19134275959941e-17	8.38062042846137e-16
Sbno2	1115.50492583036	0.917673783993208	0.154884228644931	5.92490140553276	3.12484815993402e-09	5.66678254731071e-08
Tiam1	914.723810759406	0.917055696455106	0.142914477822156	6.41681452033361	1.39155290495593e-10	2.88984140907335e-09
Srgap1	703.858125198237	0.915156748388281	0.156686435086423	5.84068906720296	5.19853501001426e-09	9.18302190488494e-08
Fyn	4496.23313011574	0.910042911247929	0.0964400756085427	9.43635626066761	3.85968181931258e-21	1.90323374136996e-19
Bmp2	1118.56358323991	0.909559576539037	0.138277669143451	6.57777631177343	4.77535897282628e-11	1.0362707823429e-09
Trio	2884.21127593666	0.907964507817435	0.105591850314353	8.59881236207506	8.05452506550082e-18	3.20741706044754e-16
C1qtnf1	10205.1351412669	0.906043609529886	0.089974311138701	10.0700255224312	7.49586306522829e-24	4.32149558208286e-22
Sp140	395.478293669316	0.905707210930637	0.197014025281146	4.59717124015999	4.28265629335073e-06	5.24048797543276e-05
Pisd-ps1	411.056217075407	0.905193853602477	0.218529187603386	4.14221030851647	3.43974701873506e-05	0.00036302175276049
Phka2	414.080642585978	0.904397702556851	0.192709466273887	4.69306319011585	2.69144310365425e-06	3.42353926291388e-05
Ampd3	625.298972073453	0.898355676048503	0.162346799722808	5.53355950091017	3.13796464550529e-08	5.14324389138831e-07
Cdon	5793.20640691608	0.897697721561384	0.0933118497934816	9.62040430607875	6.55729108258295e-22	3.40743897152337e-20
Flnb	4782.37517127923	0.896811622041968	0.096469670405761	9.29630647922698	1.45409265019446e-20	6.82187272487991e-19
Plxna1	3753.4784964104	0.896495296619457	0.101839448738445	8.80302581882524	1.33175907243395e-18	5.6117905932235e-17
Snx21	892.672614092608	0.895156502024426	0.144962506226128	6.17508985825664	6.61258508076318e-10	1.28784262043502e-08
Dusp10	356.857053305254	0.892716490847817	0.220346996236991	4.05141211858258	5.09094474667949e-05	0.000522995281245762
Vldlr	3413.97153041566	0.892353668485694	0.107819450774372	8.27637000630874	1.26986997433275e-16	4.47272135640362e-15
Snx33	1907.0143095117	0.889912770388833	0.115850816015975	7.68154080387418	1.57186395569395e-14	4.57657274336219e-13
Zfp462	448.024922838523	0.889366149077738	0.186783843289787	4.76147258463852	1.92185409829676e-06	2.49110126298242e-05
Tgfbr2	21225.8180014382	0.88402824898382	0.0860834507152994	10.2694332259929	9.67715071885916e-25	5.87114254084502e-23
Psd3	1478.57987607516	0.883624347454149	0.122194479563214	7.23129515026109	4.7840932085442e-13	1.226506019925e-11
Igfbp6	27425.5820311788	0.883240955937315	0.0901896371047878	9.79315345188841	1.20478580110722e-22	6.43366721807855e-21
Pfkfb4	228.015733004351	0.882906899780883	0.247074442457385	3.57344487353509	0.000352315441611706	0.00309994786438607
Errfi1	15779.1787253302	0.880689306766225	0.0944581064471965	9.3235968821643	1.12461694702889e-20	5.34100868121752e-19
Scara5	26962.2448088191	0.877562696288277	0.0888424745735469	9.87773810331904	5.19932265416884e-23	2.84196938285417e-21
Vasn	4493.82269593856	0.874361175637943	0.0977472630942843	8.94512181680789	3.71539735240249e-19	1.62468017055246e-17
Kdelc2	3251.07943155905	0.870693963773228	0.102191801374935	8.52019391045581	1.59286403754253e-17	6.19399612988013e-16
Fam150b	205.689930460179	0.870439856971813	0.259655731649417	3.35228439381059	0.000801476414597225	0.00649930629275902
Emx2	449.705747994884	0.863508340693833	0.189062781611153	4.56731004026916	4.9402303265583e-06	5.99749350254183e-05
Uqcc2	852.061531495534	0.862516835799684	0.146766090260585	5.87681278603441	4.18240750521128e-09	7.46775626662377e-08
Il2ra	144.800663793992	0.861365973569642	0.311682506813787	2.76360063442464	0.00571674609228918	0.0364187211200918
Shb	432.927269953862	0.859901322892679	0.189433686861188	4.53932633176691	5.64342389382044e-06	6.80499438934353e-05
Kcp	2474.18813304112	0.855643064662938	0.108676016108725	7.87333852767398	3.45300659555857e-15	1.06136446762156e-13
Hspb8	3822.44579859588	0.855603264873445	0.103787120584485	8.24382890723872	1.66785598430744e-16	5.8567015594408e-15
C4b	19515.5929324701	0.852940354389186	0.0851249411062919	10.0198642525245	1.24674064489127e-23	7.15209435297033e-22
Sgtb	206.957673430224	0.848135949992129	0.258435677929151	3.2818067411909	0.00103144271087441	0.00813639083295624
Ctps	487.928497571243	0.84801116268265	0.195450143285906	4.33875948324158	1.43289233213781e-05	0.000161678250679775
Lims2	2217.36527341307	0.844918515559921	0.114440263919641	7.38305284015434	1.54700592988587e-13	4.14011656247516e-12
Anxa8	661.69122089811	0.844151667876433	0.164832206102675	5.12127871024554	3.03470720719112e-07	4.4123195880716e-06
Ccnd1	1149.18770819529	0.836762770002667	0.131513308957007	6.36257103283909	1.98404231697324e-10	4.06921811842229e-09
Zfpm2	238.32878451082	0.836268311579587	0.253698488555423	3.29630781933845	0.000979646134661334	0.00780215766904161
Nuak2	252.739883045742	0.835950202780742	0.237892758556275	3.5139791890008	0.000441447396619442	0.00379206258860348
Maf	942.783115235689	0.83505667967184	0.14085658476787	5.92841776653895	3.05867520848917e-09	5.56419596797056e-08
Sestd1	1565.33316421553	0.834832885735643	0.12435586013124	6.71325729929089	1.90327066916345e-11	4.28254378917788e-10
Slc25a23	497.422451606439	0.830610628709043	0.177375432502769	4.68278282391828	2.83006310652782e-06	3.59197932951198e-05
Camk1d	1430.88416485828	0.829577041253019	0.123296560117249	6.72830645448771	1.71649117026808e-11	3.87732937252758e-10
Calcrl	2347.89060109884	0.827971661016191	0.109705389076443	7.54722870030807	4.44617442532693e-14	1.24751257241376e-12
Efhd2	1152.84250989257	0.827049864237341	0.137502822418992	6.01478463996322	1.80126004437243e-09	3.32902733559613e-08
Usp2	557.735594165386	0.823043375347956	0.19808496329769	4.1550017812864	3.25285008108605e-05	0.000345499786797664
Spsb1	3665.59832654825	0.822548995278951	0.103112958538696	7.97716414053104	1.49733646516915e-15	4.84668574256427e-14
Inpp1	375.209725078684	0.820053817513887	0.203731545569459	4.02516858752393	5.69345120079194e-05	0.000581283810702881
Lmnb1	301.125744155683	0.81772179721414	0.222346306475786	3.67769453954564	0.000235351564500073	0.00214913627220398
Plat	6881.85837220933	0.816857374645269	0.101950320165695	8.01230808611161	1.12575425174541e-15	3.6643933340522e-14
Slc9a3r1	187.929592300688	0.816554249432834	0.268932158902122	3.03628339863222	0.00239514126914601	0.0171220832984972
Flrt3	156.953169936885	0.815965287647515	0.295728950755883	2.7591660727227	0.00579490774291673	0.0367789206302584
Flrt2	3042.64520383629	0.815539255469303	0.115925997804219	7.03499880023999	1.99262717761831e-12	4.84078904281781e-11
Hsf2	334.233579281946	0.814675189185467	0.215663746522498	3.77752497729366	0.000158394623937771	0.0015020269248698
Spsb4	160.775056552466	0.812948926166723	0.292885192746818	2.77565730975505	0.00550902412618646	0.0352151713435735
Hdac4	437.454465282328	0.809081264843495	0.191048890417952	4.2349435428465	2.28609134229958e-05	0.000248135842480036
Il6ra	938.233897156163	0.808153290974638	0.14393420693953	5.61474098588782	1.9685689912128e-08	3.29174278068888e-07
Epb4.1l3	929.755174063317	0.807592609399741	0.141745607709374	5.69747890217223	1.21592022882414e-08	2.08125311840682e-07
Sirpa	4937.77397303386	0.801924404616441	0.0949878697225373	8.44238750651939	3.10920602253769e-17	1.1633904667485e-15
Daglb	775.417260709795	0.800596544818678	0.152972369740067	5.2336022915711	1.66237939519021e-07	2.50177304304729e-06
Tspan5	1061.7992714471	0.796990453321344	0.135107623550552	5.89893029258371	3.65865753628053e-09	6.60381986455121e-08
Sp110	526.390637915788	0.796413520991976	0.188180088171185	4.23218805311373	2.31428776094521e-05	0.000250635201624608
Notch2	4441.53558603935	0.796077075160661	0.0985894896706093	8.07466473171106	6.7662297655897e-16	2.24020201496153e-14
Ndrg4	1786.28208655169	0.79377117717222	0.120601336915411	6.58177759446369	4.64856601665984e-11	1.01254855265139e-09
Abca5	946.466381107829	0.79260982717615	0.141841887643613	5.5879813808431	2.29724267254432e-08	3.81928953937498e-07
Snx29	315.814186442821	0.788922986796868	0.21386602849349	3.68886537218735	0.000225256367149435	0.00206672270983979
Cpne8	797.951648777285	0.785109324939328	0.156578881985432	5.01414568161482	5.326961602122e-07	7.42825885022741e-06
Mmp23	1521.06405395312	0.779535199076438	0.123632840766468	6.305243770536	2.87740657601441e-10	5.78878253521787e-09
St3gal2	3867.94385845666	0.777863180276445	0.0986387763309931	7.88597759633839	3.12082601548059e-15	9.64376849797042e-14
Plekho2	4009.95450676538	0.777627139473775	0.0980351168284127	7.93212845183658	2.15421445628791e-15	6.78343399985444e-14
Ino80c	771.269209966435	0.776831767599849	0.150438171731542	5.16379425951886	2.41993674425774e-07	3.56771335781917e-06
Lrrn4cl	10979.4751836706	0.774740109326954	0.0874589884083483	8.85832460935487	8.12259067945944e-19	3.46046252917559e-17
Itgb3	1784.28503617572	0.771930976885624	0.116167722826485	6.64496951565992	3.03279838066506e-11	6.70688313647839e-10
Syde2	424.735272987152	0.767930889297697	0.188796908806729	4.06749715422421	4.7520788719206e-05	0.000490794028233653
Mfhas1	569.595224878307	0.765874924395164	0.170407297476836	4.49437867823279	6.97733690950237e-06	8.20013997031576e-05
Ddr2	16517.1744249117	0.76519801074858	0.0866426668872992	8.83165348250319	1.03139546319265e-18	4.36197468156072e-17
Klf4	16280.9000636943	0.763206680793349	0.106018248526556	7.19882370629977	6.07342143499208e-13	1.52997407801496e-11
Fig4	827.078224274264	0.760195034832655	0.147066026190307	5.16907306551511	2.3525791490335e-07	3.47725601772961e-06
Fam83f	217.724252497105	0.759533046517277	0.261820779309599	2.90096549448866	0.00372014840465747	0.0251072100833842
Rock2	4102.79411955717	0.75775736697356	0.100341825960228	7.55175979430462	4.29415936983601e-14	1.2136760677478e-12
Glul	7850.61067156957	0.754387269606358	0.0907151487289172	8.31600102272536	9.09810364241451e-17	3.24396384640921e-15
Mturn	1976.19439638984	0.754347139445798	0.115607723517659	6.52505833081795	6.79750750063223e-11	1.45063567066899e-09
Ap3m2	518.736897454638	0.753366990621125	0.17593992922663	4.28195574439901	1.85257832491192e-05	0.000204259539762887
D830031N03Rik	601.730569939258	0.750064073375774	0.166049876923244	4.51710104983991	6.2691992537722e-06	7.45102368745767e-05
Irak3	2099.29262802229	0.749880240171512	0.111392174182771	6.73189338185571	1.67469344531716e-11	3.79030227428422e-10
Dcbld2	3656.18548573128	0.747614334470895	0.0996654975684279	7.50123515871278	6.32192559664387e-14	1.74424937652165e-12
Adam22	206.468010232349	0.746125313068849	0.257394894492495	2.89875723657993	0.00374644846911891	0.0252406074768314
Pde10a	723.018636703083	0.746109998444704	0.153813971570661	4.85072968876527	1.23008093259954e-06	1.6402966452202e-05
Rbpj	1936.37978847698	0.7456877250135	0.115582587707008	6.45155762478474	1.10706338958424e-10	2.31982831075989e-09
Cry2	1185.73072911941	0.744252719742872	0.147543032974189	5.04430947866626	4.55162096921903e-07	6.42438292220586e-06
Ace	59890.2400409625	0.743449377338808	0.0860989770863033	8.63482241599217	5.88183391992765e-18	2.35843223059244e-16
Osbpl3	277.741615442483	0.741713996187788	0.228702920776216	3.24313302895484	0.00118222997800791	0.0091759417181217
Mcc	1138.91122588892	0.738694229568738	0.147013850819519	5.0246573737844	5.04332098183499e-07	7.06674770707423e-06
Phf24	204.369153803129	0.738657045841851	0.262221438350267	2.81692088369669	0.00484864678930542	0.0316363282626527
Zeb1	4663.64975724802	0.73632214696118	0.0957297799379217	7.69167282572535	1.45223593383064e-14	4.2496237376842e-13
Larp6	853.300375973737	0.735587151458542	0.144921267549388	5.07577089199736	3.85928090632908e-07	5.50078070633965e-06
Klf3	2020.44587117366	0.735433657521419	0.126933426860803	5.79385332697197	6.87895404799887e-09	1.20231251143606e-07
Ccdc109b	262.717358025142	0.734909391654381	0.231466429510948	3.1750150257518	0.00149828742618154	0.0113034861292915
Prokr1	544.383153494409	0.732253576609588	0.173421945109765	4.2223812917455	2.41734720459333e-05	0.000261064486550116
Card10	1524.96970685819	0.727176193992057	0.121767977986449	5.97181792796936	2.34624295243643e-09	4.29514428638758e-08
Axl	43675.9054055805	0.727028853633861	0.0834357760734019	8.71363446052524	2.94284254246111e-18	1.20500563187418e-16
Epdr1	1188.51726118641	0.726491941983683	0.13408242245335	5.41824892995534	6.01855808836643e-08	9.50177808283244e-07
Atox1	816.095339856318	0.726127145418664	0.156648638345208	4.6353875340971	3.56269386863842e-06	4.43919317739592e-05
Apbb2	865.502921341723	0.72585730657225	0.1442304913771	5.03262035400303	4.83820668228625e-07	6.80402172746761e-06
Pi15	968.767592252967	0.722903310635159	0.141871160922578	5.09549161319445	3.47837420707847e-07	5.00091815280711e-06
Kctd9	1269.6020582756	0.722779751555869	0.128090277971312	5.64273700551845	1.67367906049193e-08	2.82720013891845e-07
Il13ra1	2312.45356033919	0.72260098390593	0.109739948570244	6.58466668993738	4.55906983363764e-11	9.94924693638285e-10
Lgi2	1718.81968900914	0.72192455730426	0.117116857832385	6.16413871295505	7.08678006968832e-10	1.37557131402928e-08
Adamtsl3	3963.67740266376	0.720523741211699	0.0985229223039333	7.31325994359927	2.60737913607294e-13	6.85131733079665e-12
Trnp1	202.270087983745	0.720272874128904	0.264638390313605	2.72172481579622	0.00649421955695037	0.0405687419007768
Jag1	1470.8397662384	0.719106490410986	0.135088328204772	5.32323184369369	1.01939684510011e-07	1.58560679745236e-06
Top2a	291.390120467895	0.716055367571228	0.225258288972876	3.1788191716996	0.00147876312715219	0.0111853179617752
E2f1	413.879795636244	0.711574902079469	0.199577964706261	3.56539812963202	0.000363304259489837	0.0031821388956676
Apcdd1	630.098520031598	0.710610644947339	0.164985920576059	4.30709870555135	1.65409810473159e-05	0.000184482086983923
Pgm3	957.570819659902	0.707234745889114	0.143339812154047	4.93397288067499	8.05736321456794e-07	1.10495532462028e-05
Ccdc88c	262.372369175908	0.705913301207237	0.231739935087297	3.04614438137871	0.00231796498427772	0.01662164494914
Gprc5b	4507.90350328893	0.70441788482696	0.0962443790343657	7.31905480501293	2.49723602304395e-13	6.59179294647684e-12
Pir	374.487562430443	0.703808112477315	0.198847570883604	3.53943530388557	0.00040098404347202	0.00347799632915701
Rhoq	3829.19915620987	0.702001478234694	0.0987894426797807	7.10603743873912	1.19422031706367e-12	2.93813694992225e-11
Slc27a3	305.372853281109	0.700389251539481	0.237861373904597	2.94452705810233	0.00323448662776734	0.0222837283249512
Il17ra	1198.58416893147	0.699317155875467	0.132879325817773	5.26279879561167	1.41878820638172e-07	2.15195258318736e-06
Mfap5	22427.4242484264	0.697905560891003	0.0876777145613775	7.95989681508457	1.72182808171648e-15	5.48146807992599e-14
Ebf1	4110.43318151523	0.697477264067219	0.0978642628628877	7.12698633457666	1.02590273068685e-12	2.54564472017115e-11
Man1a	7655.57684261427	0.696817882003671	0.0912101661584543	7.639695347042	2.1773632110983e-14	6.2764390274147e-13
Fam13c	612.114664628272	0.696699411637051	0.169432910450585	4.11194855700859	3.92333730962216e-05	0.000411808267607804
Cers6	409.535467074782	0.695680362587496	0.192420509287502	3.61541690729056	0.000299864648168842	0.00268326760075717
Bmp2k	380.50625929296	0.695608291610439	0.199172988928696	3.49248306887369	0.000478551933020995	0.00408054437074856
Ehd1	3038.32187866122	0.689571750311432	0.102973248507648	6.6966106275672	2.13308982399988e-11	4.78109185309684e-10
Ces2g	863.994659881654	0.689556831935861	0.144332555897019	4.77755574721379	1.77438866127989e-06	2.31236687633881e-05
Pcdhga10	250.46464063797	0.688276768171948	0.23712617377484	2.90257611471221	0.00370107209631899	0.0249930206597579
Oas1a	239.361191059122	0.688133132646256	0.242723087613	2.83505429752699	0.00458178976831138	0.0301669203609047
Prdx6	2186.79140678093	0.68703498619553	0.110275557683797	6.23016560175126	4.6594237916949e-10	9.21389127954957e-09
Trim35	3280.59031957033	0.685785741813024	0.101370773590178	6.76512290007297	1.33196084311713e-11	3.05644798082018e-10
Atl2	666.75555656323	0.684179513809931	0.158301213861118	4.32201053372959	1.54613805312884e-05	0.000173275123400938
Ckb	2282.59363398122	0.683349801817183	0.109376837036316	6.24766468233393	4.16634910071345e-10	8.25293220155e-09
Syk	1056.82263134058	0.681628186648349	0.139680926604926	4.87989450826217	1.06142600158225e-06	1.42854872315159e-05
Phlpp1	683.024705990818	0.68089193815573	0.158550793920949	4.29447195638271	1.75109613033501e-05	0.000193993326561397
St3gal5	264.40110385969	0.680823287924086	0.231631336476155	2.93925380858031	0.00329003531671695	0.0226529585562187
Csf1	11409.5924208369	0.677297751336987	0.0909723290709699	7.44509630844572	9.68737211648244e-14	2.63514713816429e-12
Tom1	245.425082408522	0.670754281768302	0.241592378842325	2.77638841499247	0.00549664991277745	0.0351712750907041
Mst1r	960.2810539526	0.670652674247855	0.155191896822011	4.32144131221633	1.55013284410484e-05	0.000173554970024028
Arhgap20	2849.71926191382	0.668933670960897	0.104494857699919	6.40159416152219	1.5376293643196e-10	3.17612282954288e-09
Myh10	3296.01714871255	0.667705622803577	0.101515176085516	6.57739708042377	4.7875501524957e-11	1.03697441433869e-09
Fgf1	1317.0229766561	0.666471393425633	0.126210059507654	5.28065192287793	1.28725035848761e-07	1.97049632155276e-06
Myof	4267.65060375005	0.666245589479087	0.100892374710514	6.60352768373938	4.01487279729705e-11	8.81142916194664e-10
Aebp1	25864.1091467487	0.665674533142339	0.0835933808166531	7.96324453729626	1.67585801153767e-15	5.37945779437631e-14
Pvr	654.990573692235	0.665158274350771	0.16699245183112	3.98316371223442	6.80038749943097e-05	0.000687034789393253
Tnfrsf1b	1733.27025392216	0.662562507542289	0.119903641823564	5.52579135600601	3.28003749775297e-08	5.36851335084201e-07
Agpat4	1334.82377459737	0.662378515053986	0.125492696028898	5.27822364180827	1.30442206192471e-07	1.99414813371814e-06
E030003E18Rik	359.212553887802	0.661430700183663	0.202718822087057	3.2627986556651	0.00110317866220052	0.00861430885281642
Smad1	547.163269317243	0.658444058040688	0.174420986969998	3.77502770440088	0.000159989881436415	0.00151467544614802
Ablim1	7740.21670628447	0.656375409843038	0.0906827429223433	7.23815125889089	4.54842014684154e-13	1.16867167764079e-11
Nox4	1876.67312747541	0.65254146929978	0.135763829154017	4.80644567382898	1.53637206016094e-06	2.02082626936947e-05
Flnc	4325.82823370787	0.652427823281996	0.0985051810712927	6.62328434084908	3.51304321739787e-11	7.72469540857808e-10
Ttc39c	329.659861556167	0.649362510730718	0.214175936821976	3.0319116160583	0.00243010346840041	0.0173079526686072
Cyld	857.140987095611	0.648640841032795	0.14913811164156	4.34926280005304	1.3659594104269e-05	0.000155031710558539
Naaa	1900.20084359166	0.648014307489355	0.115377967251765	5.61644760195273	1.94923323644953e-08	3.26412062774236e-07
Timp3	15655.5802845875	0.647628454979571	0.0855943514987466	7.566252254263	3.8414575585639e-14	1.09104926932937e-12
Il33	3462.37955449377	0.646801357922649	0.100392082211862	6.442752691967	1.17325792455985e-10	2.44967798735126e-09
Atrnl1	2826.17547898054	0.645283315595507	0.104779856211237	6.15846727537603	7.34523580621369e-10	1.4186098753734e-08
Stxbp5	981.980918264812	0.644865389816653	0.138438470912878	4.65813718949901	3.19083552222971e-06	4.00600238695535e-05
Rarres2	6767.20088735069	0.643346337370529	0.10618356755985	6.05881260306976	1.37130036997575e-09	2.5712991403364e-08
Atp2b1	2439.26352491036	0.642989935257466	0.107582285238035	5.97672687315383	2.27665419328455e-09	4.1743463278135e-08
Slc6a6	1340.36354567241	0.63958167817913	0.127361980347447	5.0217629816554	5.11993404721337e-07	7.16543426800828e-06
Xdh	7984.34481041175	0.637024300053668	0.0929570921749294	6.85288540281463	7.23750645150055e-12	1.68410089879495e-10
Nid1	102240.979379005	0.635051685689204	0.0841221270966447	7.54916343187112	4.3806288738595e-14	1.2326417319923e-12
Plce1	1625.091341238	0.634792850426894	0.124570539169642	5.09585054908065	3.47178942624251e-07	4.99765166103083e-06
Agtr1a	1356.22394392197	0.634077570361946	0.125047748605209	5.07068361833373	3.96389263181636e-07	5.62222617105116e-06
Abca6	4292.12754981401	0.632162121925086	0.0993793126296204	6.36110378707397	2.0030903247386e-10	4.10102662245068e-09
Utrn	3049.78871130305	0.631927069802631	0.103169330442115	6.1251446248087	9.06012731329064e-10	1.7267887385923e-08
Nov	5654.59180064537	0.631738931278686	0.0933857300650861	6.76483367253637	1.33462433404816e-11	3.05644798082018e-10
Adamtsl1	3794.9756632968	0.631218663844587	0.0989084517482701	6.38184758417905	1.74964060769914e-10	3.59482896489674e-09
Pex13	438.01251083182	0.625114032936239	0.186135281797212	3.35838550811274	0.000783991911574082	0.00637089640345054
Arhgef3	495.266255918688	0.623267802222104	0.17711806595568	3.51893974710667	0.000433275097822263	0.00373015738006269
Il3ra	929.199193564984	0.622032251989864	0.144374701416415	4.30845740900104	1.64397125316917e-05	0.000183529276317191
Nfkbia	4626.87053964172	0.621789685139971	0.213127526114501	2.91745367891109	0.00352902061012054	0.0240413232393162
Sptlc2	1201.2944478131	0.620059289332289	0.129965971900361	4.77093565543187	1.83372116190164e-06	2.38486653469317e-05
Slco2a1	595.822491913623	0.616534288749353	0.174603093800912	3.53106165147534	0.000413895264460988	0.00357393317777491
Arhgap29	2652.15407837942	0.616383734013935	0.106765409980877	5.77325309877362	7.77555101605238e-09	1.35289917678701e-07
Asap2	1326.97416348997	0.615347355778121	0.128277248009707	4.79701089106273	1.61050848062598e-06	2.10876522864337e-05
Abca3	1043.08219738322	0.614131915015057	0.137109586837109	4.4791318330254	7.49472370508753e-06	8.76375966645351e-05
Sdf2l1	871.905294264926	0.613518560121546	0.152818558293345	4.01468621987558	5.95249312708889e-05	0.000606662184315797
Dusp8	741.846917021297	0.613060660692604	0.1728647637639	3.54647556473641	0.000390420947630917	0.00339909687539223
Optn	280.815015859257	0.612797255449489	0.225536167696261	2.71706867110897	0.00658629406914478	0.0410333202544353
Fam126a	1392.98676881833	0.612114781950425	0.124297567622962	4.92459179738081	8.45366372318885e-07	1.15384046200604e-05
Tnxb	88133.5614777	0.61012529708083	0.0824209394203412	7.40255208654238	1.33591765931846e-13	3.60853469374879e-12
Trex1	448.811058179052	0.609893634021843	0.184154879752269	3.31185160470519	0.000926806937295855	0.00742727440483013
Tbc1d12	421.591138678212	0.608950822184873	0.190750803953615	3.19238928257913	0.00141101027107142	0.0107712694474147
Zbtb16	1873.99298277798	0.607060260066155	0.116672655966498	5.20310654657995	1.95984429581632e-07	2.91910998713618e-06
Slc7a6	1029.41126905601	0.606907479971822	0.136314963016821	4.45224402765622	8.4977512277133e-06	9.89667751022529e-05
Dtnbp1	1401.07338451504	0.606502780959827	0.123824461766218	4.89808534039835	9.67750055073741e-07	1.31008033156478e-05
Prkci	1064.77335005347	0.606423632351643	0.134453976569527	4.51026922240606	6.47454031803661e-06	7.6793217201032e-05
Btbd11	314.214337572384	0.60631040881032	0.216406624426001	2.80171834119452	0.0050831231177028	0.0329068327865587
Kif1b	3189.78077504349	0.606041982699972	0.103541348872167	5.85313972921289	4.82378519867123e-09	8.57331639297579e-08
Pdlim1	1137.70726343711	0.605559843690518	0.13251169296822	4.56985968653913	4.88050862928987e-06	5.93445267536317e-05
Arl4a	1564.46475728863	0.603964819167899	0.122080672338136	4.94725993558629	7.52654400350484e-07	1.03707005841396e-05
Pitpnm2	789.051391092099	0.603951288492978	0.148720158273622	4.06099143185286	4.88647650221705e-05	0.000503776598822875
Il15ra	546.802023582125	0.602739808281379	0.170515720608081	3.53480492081276	0.000408076306440126	0.00352718750167804
Ifit2	1193.05166804197	0.601018924162706	0.129816191421446	4.62976857957192	3.66074626715873e-06	4.55158023002525e-05
Klf12	337.951913477414	0.599373235911229	0.216474579644389	2.76879270025997	0.00562644215551053	0.0358631527492057
St6gal1	836.960453243638	0.598199741468568	0.146369380045839	4.08691859787361	4.37140409450981e-05	0.000455128756937823
Ecm1	27780.325737903	0.596942503180628	0.0834292512483293	7.15507444030408	8.36275290610791e-13	2.08852544560298e-11
Arhgap22	435.565739929603	0.595933876174433	0.187881075129864	3.17186750055865	0.00151462094615557	0.0114118514460668
Sec14l1	3651.02870386752	0.593886067966317	0.101687756673444	5.8402907822374	5.21097885207256e-09	9.19099283680621e-08
Ppa1	714.130613259372	0.591482510742324	0.155914475584079	3.79363435323462	0.000148458243411424	0.00141707918010839
Arhgef10	1935.19083071058	0.591215319439091	0.115160033099216	5.13385854039941	2.83861484013507e-07	4.15326625852085e-06
Dusp16	673.824470906925	0.591175881361164	0.167200003668517	3.53574083965453	0.000406633398235709	0.00351909471154249
Mab21l1	377.151389346283	0.588217759090201	0.197713704226211	2.97509857190881	0.0029289441509496	0.0205327312892946
Micu1	1488.47201811403	0.586970374015961	0.127102648891036	4.61808136287676	3.87304401893958e-06	4.78473710996502e-05
Bmp1	19260.0626782487	0.585718355491848	0.0851211355578116	6.88099790555597	5.94347254014579e-12	1.4055706080655e-10
Cited2	1075.45830264276	0.583812233753586	0.135580561247573	4.30601723714311	1.66220110131664e-05	0.000185075688959679
Npepl1	1179.10622467261	0.583588716478851	0.137326078380606	4.24965689955412	2.14098200054702e-05	0.000233173866751306
Galnt1	2657.58662035092	0.583298656738547	0.107371079194336	5.43254907294734	5.55546687780679e-08	8.8187329013733e-07
Prkca	1663.77005986884	0.582552350338878	0.121337385394061	4.80109529677894	1.57800148039046e-06	2.07088121798014e-05
Slc9a1	2080.25977635267	0.582119655487601	0.111507821152882	5.22043789815864	1.7850055745842e-07	2.66898639977829e-06
Ly6a	23363.5547824104	0.579654095085228	0.0841008645441414	6.89236785171202	5.48712582491242e-12	1.30030294599356e-10
Wnt11	1647.24666687952	0.578102646354595	0.118748973865309	4.86827487882387	1.12576669399844e-06	1.50988245949698e-05
Gmip	347.956670580601	0.5763589271204	0.204759436647001	2.81481008425524	0.00488060671380957	0.0317928331691004
Bdh2	484.721143018301	0.576017479661271	0.178854780674626	3.2205875486726	0.00127928112224527	0.00985658885942702
Nqo2	1236.17568131444	0.574875705273584	0.132151895108435	4.3501132148115	1.36067262350628e-05	0.000154583081972458
Ugp2	3868.63708157109	0.574530437379083	0.0989410336795098	5.80679639188028	6.36794964407438e-09	1.11805758296264e-07
Trim16	711.874745887225	0.573162856768842	0.163552053565844	3.50446750299038	0.000457521403394324	0.00391273654799515
Tpst2	675.003790201078	0.571119601992296	0.159535609552173	3.5798879234264	0.000343741607034741	0.00303372257602329
Igdcc4	1958.32022893705	0.569790587169904	0.113123818737142	5.03687546558066	4.73192420878356e-07	6.66264127963353e-06
Fstl1	88341.3981560011	0.568403151989309	0.0817898976544436	6.94955206315053	3.66447870754015e-12	8.75545964185056e-11
Itga11	8662.2359748202	0.565987154873857	0.0890667448014412	6.35464062524825	2.08914452572115e-10	4.25465848225952e-09
Cpz	317.438336633776	0.564463020089024	0.213305662612429	2.64626364427389	0.00813863578689262	0.0491712781535515
Ebf2	3495.70913585409	0.563512927379955	0.100277584052169	5.61953035373077	1.91477238125227e-08	3.21105388624477e-07
Elf4	1553.37719730359	0.563240758137476	0.122239199450291	4.60769344588617	4.07160347470006e-06	4.99806579076529e-05
Samd4b	2885.64546747863	0.561898479904983	0.104784137274977	5.36243838540595	8.21059790185883e-08	1.28747508101137e-06
Marcks	12649.0714602544	0.561614637112467	0.086812852451665	6.46925681223478	9.84860920772122e-11	2.07879204916345e-09
Fam53a	508.281006258128	0.560779233111156	0.176611350794015	3.17521626209181	0.00149724868557432	0.0113030083181988
Antxr1	15362.5844552593	0.560763341284086	0.0887859513583801	6.31590170184237	2.68590739561519e-10	5.41292085224154e-09
Clec3b	32285.5135105328	0.559945354103429	0.0905665046008674	6.18269807994849	6.30151651102375e-10	1.23139921298049e-08
Reck	2824.85115779921	0.559672399491803	0.105355807380228	5.31221214481277	1.08302418105252e-07	1.67557866622651e-06
Acly	4084.71843043137	0.558924335669618	0.0983727255445123	5.68170021289806	1.33362274411473e-08	2.27265005276493e-07
Pgd	2028.29823735848	0.55834963661073	0.114386868957483	4.88123891928773	1.05421425462753e-06	1.42049241658417e-05
Dock11	2231.86190410727	0.557386346437202	0.109671440474084	5.08232903687368	3.72834836563867e-07	5.32726274488543e-06
Trak2	1882.03443845649	0.556772679169139	0.114230025245851	4.87413600733107	1.0928568222196e-06	1.46914441483535e-05
Ypel2	336.877627419637	0.556229705961462	0.208026051169729	2.67384639007368	0.00749867903645035	0.0460491217140364
Cnnm4	405.283451487654	0.553933740769592	0.192438387654524	2.87849917846976	0.003995723215555	0.0266872856610094
Bag1	1690.38021444074	0.553264688451975	0.118283183816708	4.67745854143829	2.90452273288951e-06	3.66640625585225e-05
Twsg1	4760.40693598174	0.552423506073437	0.0966239883896579	5.71725008747999	1.08261726763018e-08	1.8640964186179e-07
Cmpk2	817.559709623393	0.552391015014584	0.150991707355698	3.65841955620312	0.000253775368380018	0.00229746013186535
Zhx2	1282.74306947404	0.549451851169171	0.127253102432194	4.31778746975497	1.57601073666678e-05	0.000176281973132188
Tlr4	1237.56666522322	0.5490472469169	0.128310293756436	4.27905845153097	1.87685573933513e-05	0.000206347289444169
Clasp1	1338.80331274356	0.549046409656942	0.126319672869122	4.34648378345469	1.38337273888924e-05	0.00015670110750976
Xpnpep2	645.366883467749	0.547815181165891	0.161023707061199	3.40207781303711	0.000668755937947532	0.00551568954372669
Chp1	3054.63168536003	0.543880381740823	0.103061348156543	5.27724885681395	1.31137745299149e-07	2.00213991110216e-06
Pxn	3163.06654861318	0.543431197434708	0.102269696212165	5.31370696855624	1.07417304772553e-07	1.66410658784003e-06
Ccl7	940.211190819462	0.543369113848435	0.142555690803043	3.81162695636727	0.000138055118166432	0.00132542063737582
Lgr4	533.285068946482	0.542707639975227	0.173898618551443	3.12082778170363	0.00180343468694572	0.0133449560359687
Ints3	1556.90119077934	0.541601964702532	0.122274709369305	4.42938664500715	9.45014676567919e-06	0.00010961791863933
Tns1	10445.2487644659	0.540886135692056	0.0888647143567941	6.08662436611661	1.15316089668911e-09	2.17281763753388e-08
S100a16	3306.13807708949	0.540242147957778	0.10139198248693	5.32825312916054	9.91618618468179e-08	1.54447265467866e-06
Abl1	3769.5032741201	0.539900396419974	0.0999769019055685	5.40025131934902	6.65476020986027e-08	1.04634140178916e-06
1700021K19Rik	1132.1977103297	0.538917817158131	0.133005928365716	4.05183305571397	5.08179213156126e-05	0.000522518253953255
Wars	1252.30747770289	0.538778945089916	0.129302365494663	4.16681429631042	3.08885922589747e-05	0.000328986219758271
Slc31a2	715.121395656453	0.537854913266641	0.154063500543861	3.49112483727783	0.000480991452096775	0.00409833010801282
Ppip5k1	394.361989905326	0.535697041887839	0.193998852128375	2.76134129666578	0.0057564485924597	0.0366112658010006
Pdzd2	2936.24972425667	0.535621301558375	0.104428985364247	5.12904822056957	2.91210748989434e-07	4.25542264727561e-06
Blvrb	841.330017107543	0.533870564689403	0.14853978040335	3.59412517804801	0.000325483334938208	0.00288971077416046
Nin	1667.10390448239	0.533826769992504	0.120296925492153	4.43757617086668	9.09775319669971e-06	0.000105636036115587
Frmd4b	761.1484448968	0.533397086236959	0.150764036939027	3.53795969560485	0.000403231603673209	0.00349446578741829
Tacc2	1497.50330059397	0.533139268804318	0.12150620303081	4.38775350974575	1.145274649504e-05	0.000130624435417838
Ccnd3	2131.20207508108	0.533075392547782	0.110826687352595	4.80999121494812	1.50936929490465e-06	1.98756493060853e-05
Carhsp1	5097.5665252112	0.531401190008019	0.094541545421932	5.62082191100658	1.90051107064588e-08	3.19175685313689e-07
Slc10a6	981.016471665846	0.530713781751842	0.140868589255616	3.76743874952013	0.000164930989023759	0.00155005701606433
Nptn	5218.32293558068	0.529431551260252	0.0958958178866202	5.52090344425876	3.37261079012488e-08	5.51224454668083e-07
Hivep2	2470.61450918701	0.527361913684718	0.107423093589181	4.90920430667834	9.14466701654686e-07	1.24376057966837e-05
Tlr2	531.983463479159	0.526818509474552	0.181498434394367	2.90260635708769	0.00370071475546917	0.0249930206597579
Slc12a6	1448.07700796845	0.52647219742383	0.125288291605779	4.20208617003399	2.64466419569185e-05	0.000284025659867258
Tmem43	4713.64208837608	0.525560507541935	0.0956380260265919	5.49530902484127	3.90026820335297e-08	6.32116194971388e-07
Ang	902.390368868535	0.5247050783189	0.142495976329139	3.68224487340562	0.000231189185305232	0.0021161297624937
Cd34	47350.9766011135	0.521922476715104	0.0834590740633146	6.2536336830092	4.0101099245257e-10	7.95704688448696e-09
Kdm7a	1021.92983866789	0.52177523675339	0.136435837102872	3.82432686186382	0.000131129856215219	0.00126311951273646
Gng12	3129.21452450744	0.52167504692114	0.102191333497686	5.10488540530643	3.309950326111e-07	4.78250678042073e-06
Bcat1	461.836093788669	0.520819634117091	0.18211502549669	2.85983889960006	0.00423856266011062	0.0280345114756632
Fosl2	5710.74164752463	0.519254089189775	0.115421095279741	4.49877977618631	6.83446101427501e-06	8.0605900215527e-05
S100a11	3788.80536717844	0.5185305573798	0.0992063529576874	5.2267878207453	1.72480237926901e-07	2.582301029841e-06
Itga9	2166.06426613124	0.516844649516354	0.11289159444136	4.57823854888347	4.68907771900554e-06	5.71968764293012e-05
Slc39a6	1104.11413383195	0.516309939768306	0.133642224115917	3.86337434283101	0.000111831431466362	0.00109082712780488
Abl2	1254.50182015105	0.513533603767437	0.136110331498819	3.7729215564499	0.000161347028544483	0.0015237892149743
Glud1	5607.98101270333	0.513180287544564	0.0934370786765956	5.49225526753446	3.96833246829294e-08	6.41353370189381e-07
Irgm2	1502.23078878179	0.511958526339591	0.123279589595765	4.15282471346885	3.28396285969887e-05	0.000348484996503577
Mknk2	2736.01057951815	0.511727512340016	0.119698960713187	4.27512076371471	1.91033717853168e-05	0.000209432234861165
Auts2	528.676298917221	0.511362213724944	0.176892568405452	2.89080665363431	0.00384254443731132	0.0257980329893184
Crim1	466.423548611046	0.511139669553344	0.181943278570953	2.80933526958521	0.00496439176527979	0.0322824757441426
Bcl3	606.136753286802	0.509565709173906	0.188165756161656	2.70806824561708	0.00676761044149256	0.0420950455158432
Klhl29	681.010181234994	0.50789613497525	0.15707227769589	3.23351862229054	0.00122275364022415	0.0094461794552783
Dpt	43842.6834823948	0.507853446134067	0.0827951088515883	6.13385806454344	8.57730508453385e-10	1.64016190296334e-08
Gstm1	7269.25463588885	0.505723319822931	0.0910739141085792	5.55288882412589	2.80986795735805e-08	4.62510651844675e-07
Sntb2	2453.69720912284	0.50325422233949	0.107477370788058	4.68242029600715	2.83507436373818e-06	3.59440281477003e-05
Spag9	4807.46609667146	0.503134359980934	0.0965452103066793	5.21138602715464	1.87434978467288e-07	2.79896460113265e-06
Il17rc	834.489205044166	0.502644061977806	0.145691094713859	3.45006716412566	0.000560447099279184	0.00469592262215993
Ifi204	4435.55923065249	0.502366027610556	0.0967901353263321	5.19026061815915	2.09999942528992e-07	3.11585061975155e-06
Arsi	2859.53070087909	0.50191301479786	0.104285126245231	4.81289166412466	1.48761941534909e-06	1.96338653588442e-05
Radil	1173.8706369233	0.501170337124007	0.130293053570949	3.8464854678619	0.000119824234201781	0.00116389205861713
Fam63b	1438.23124220724	0.500523710445431	0.123434956089087	4.05495919716766	5.0143054817228e-05	0.000516037050818861
Syne2	1135.11595393431	0.499075898265715	0.132672360127757	3.76171719403446	0.000168750792390834	0.00158210694354772
Serinc5	1426.63537025209	0.498346162098702	0.125998664217869	3.95517020114589	7.64801847252186e-05	0.000763352610332328
Afap1	1697.58267248767	0.497379109761749	0.119072355553199	4.17711657295241	2.95227741650347e-05	0.000315599545225482
Serpinb6a	9436.1629383811	0.496727348608954	0.0890205450354156	5.57991807858891	2.40631890731091e-08	3.98918791100413e-07
Mt2	13884.9570749737	0.495930270256947	0.0940346768159106	5.27390838198782	1.33548596200576e-07	2.03626464838457e-06
Myo1e	1382.80526815339	0.495350101600377	0.126416677680596	3.91839202460238	8.91416446575029e-05	0.000879875109276953
Plk2	558.340140799886	0.494790206816028	0.169229844559898	2.92377628841289	0.00345813180346721	0.023641788400341
Ccdc3	1186.87807561188	0.493996603588259	0.135235496590106	3.65286197813542	0.000259333641901957	0.0023422901343413
Appl2	1126.68362338159	0.493392870149836	0.133122782058074	3.70629927140943	0.000210309773420333	0.00194034208152454
Scamp5	475.549688487679	0.492438210657669	0.180526372392187	2.72779098218328	0.00637599949602476	0.0399594819685965
Wdr60	520.846938785294	0.492297737131256	0.174896594665874	2.8147931529013	0.00488086384258109	0.0317928331691004
Rtn4rl1	705.324122754751	0.49148521989027	0.158815754382128	3.09468806669962	0.00197019983982577	0.0143951297250322
Rtp4	837.945755638952	0.490876462572651	0.146032015693848	3.36143043866325	0.000775398849006719	0.00630991703812491
Pfkp	2674.7255923273	0.489294118501607	0.106049636607966	4.61382173623455	3.95331528443918e-06	4.87013413684544e-05
Cask	1380.29248148736	0.486804352440204	0.124758934270793	3.90195984989404	9.54169870023899e-05	0.000937821921445034
Kpna1	620.424492972433	0.485948300960746	0.162652114200903	2.98765437724662	0.00281127274592022	0.019839846881683
Trim24	593.169963156658	0.48554852436063	0.165365055209858	2.93622206786337	0.0033223638977391	0.0228483993157274
Rapgef1	2770.01240874491	0.48517081326	0.10473296715857	4.6324555335612	3.61353964786354e-06	4.49771186245357e-05
Dmpk	1579.47620585994	0.483957036426632	0.120331588735862	4.02186193592905	5.77399004267581e-05	0.000588987646254641
Tmcc3	1276.48113305139	0.48366967005033	0.127006675857002	3.80822241655153	0.000139969351465341	0.00134268612978507
Abca1	3016.05102450708	0.483660417628374	0.103371147724013	4.67887247338766	2.88456774507856e-06	3.64916714300986e-05
Zfp655	817.443892196119	0.483259487116234	0.148408991564483	3.25626824912599	0.00112887044134821	0.00879123029189722
Pacsin2	2349.95777508244	0.483136257511177	0.109394489361642	4.41645882101064	1.00331003681704e-05	0.00011568514135956
Sulf1	9666.34420576221	0.481729635055372	0.0885833743286639	5.43814952530537	5.38367855042933e-08	8.56951470362295e-07
Ppp1r9a	503.737913955357	0.481294230391602	0.176525968045291	2.7264783517183	0.00640141516201247	0.0400754180969209
Lrsam1	512.23207584951	0.478759137937485	0.175811224607848	2.72314318386309	0.00646640253916096	0.0404167597755109
Exoc6b	1225.6751088091	0.478147776701201	0.1337434841881	3.57511081458536	0.000350079585071959	0.00308261567767011
Lmbr1	691.277853761936	0.477656418947532	0.15578146676403	3.06619541380402	0.00216801571139409	0.015643191820445
Uxs1	555.864810959397	0.477317590351165	0.178651717594813	2.6717772254154	0.00754507203347602	0.0462360099015971
Cblb	1617.43818415365	0.476864449483909	0.12045728615483	3.95878460080007	7.53321373093595e-05	0.000754493351029263
Nampt	1142.30060723651	0.476559150650985	0.138166039861845	3.44917717210038	0.000562297634596696	0.00470802383649314
Iqsec1	1908.43239220495	0.476312224904389	0.114177223406096	4.17169213521931	3.02345960639141e-05	0.000322824539038961
Coro2b	3053.50315723196	0.475358530059451	0.10326347163688	4.60335608056084	4.15736521341941e-06	5.09794159715388e-05
Dlgap4	3367.92781000389	0.475297506881922	0.101412259760525	4.68678548337536	2.77529593745096e-06	3.52632996964713e-05
Ehbp1	1018.08359449311	0.474297229323605	0.136503300673736	3.47462095775434	0.000511575663452239	0.00433977949347331
Aspn	9006.56020019789	0.471511224920182	0.0888354503133591	5.30769217983326	1.11021925117462e-07	1.71536275768153e-06
Cd47	2520.24001598178	0.471257199694511	0.106960110372449	4.40591542074452	1.05338062613426e-05	0.000121096971186943
Map3k8	720.66330208632	0.470502684788325	0.159523048047108	2.94943389402504	0.00318356671850708	0.0219983131389744
Islr	26492.2856294902	0.470030821666372	0.0971458747506603	4.83840227773724	1.30887021795788e-06	1.73736404188956e-05
Rab8b	1142.4018971479	0.468883850912013	0.131394706511279	3.56851400913753	0.000359011660709252	0.00315343801734646
Agfg1	1200.34141130683	0.467401711799815	0.129460924666293	3.61036902064945	0.00030576167683041	0.00273392462277067
Lgals9	3477.40333063047	0.465933921259099	0.100287429073782	4.64598530007492	3.38457104795295e-06	4.2354653675679e-05
Cltb	1840.46351496647	0.464362961380983	0.114841342514791	4.04351735370192	5.26552569647137e-05	0.000539972670537259
Calm1	7682.07678336639	0.464022683013735	0.0908730652654911	5.10627303764944	3.28574831676653e-07	4.75346460607872e-06
Tnfaip2	4153.06338368514	0.463402681805319	0.101574986491009	4.56217320635664	5.06268548269428e-06	6.13024026890923e-05
Daam1	1280.06294520671	0.462634716038993	0.128579609825448	3.59804106317509	0.000320623006406971	0.00285359400786788
Cep170	2673.95893243383	0.46198949342423	0.109302843002825	4.22669237809567	2.37151525903574e-05	0.000256593079567751
Plekhf1	2564.46648975135	0.460776156574798	0.106314410635716	4.33408936586814	1.46364713282837e-05	0.000164827434161469
Sik3	1613.97033325753	0.458851090463065	0.121667563530229	3.77135102528013	0.000162366080841001	0.00152967328844352
Snap29	791.9529869095	0.457796225577947	0.148764580583968	3.07732004339266	0.0020887091247261	0.0151464088468874
Cnp	617.834611764868	0.455292920437698	0.162623789072144	2.79966985786882	0.00511548952527406	0.0330794043632119
Atp6v1e1	1093.17290297927	0.455196422649179	0.134364807894371	3.38776521756369	0.00070464554181852	0.00578288423413103
Thbs2	10885.8362749227	0.455034483788421	0.0942401134043708	4.82845857618967	1.37593947860736e-06	1.82221562035452e-05
Slit3	11943.1647847406	0.452919405459441	0.0893110513822513	5.07125824239764	3.95194070749926e-07	5.61370218069861e-06
Nckap1	3903.97111280325	0.452641829871748	0.0998237017551939	4.53441238817009	5.77640724077068e-06	6.93647742031613e-05
Myc	3771.73379022176	0.451356871093992	0.116008337220075	3.89072787275401	9.99439692171108e-05	0.000978994687479189
Dnm1	6036.39538531793	0.448994364489186	0.0977072280381405	4.59530347451796	4.32119896880632e-06	5.28207316988688e-05
Slc16a1	920.408814164022	0.448657510543576	0.151974496964148	2.9521894759054	0.00315529250533617	0.0218550684709118
Kif13b	1659.91296171553	0.446512806393732	0.118169214067622	3.7785882720538	0.000157719945456914	0.00149685399504891
Soga1	3307.43427632021	0.446222343920213	0.101253456620173	4.40698380889953	1.04820020164949e-05	0.000120621091725068
Ncoa2	1256.70808101187	0.445693450848036	0.127592948305712	3.49308842507625	0.000477468375389662	0.00407430304419397
Isca1	1025.32269551541	0.444739488177496	0.136143746669055	3.26669053157904	0.0010881255814294	0.00851972921459725
Ifi205	6256.60975102824	0.443069911579444	0.0959357170157056	4.61840412895345	3.86702569488356e-06	4.78240061390723e-05
Ogn	24271.2452824716	0.443062473522603	0.0911979968727435	4.85824786415919	1.18429095741192e-06	1.58287930962968e-05
Elmsan1	2065.77928556306	0.441152980771984	0.112394677046728	3.92503446216209	8.67173224601367e-05	0.000856675475420345
Lrch3	1808.59572582398	0.441113313331061	0.118896328202914	3.71006674468732	0.000207204612888007	0.00191474246742123
Ptpn21	1282.72592972488	0.44074174494406	0.1291464476822	3.41272836267728	0.000643160153358397	0.0053159342775443
Cxxc5	1676.60425687766	0.44012156990071	0.119815106715786	3.67333954761417	0.000239401025559971	0.00218439297967633
Trip10	3908.46662527147	0.439700590538545	0.100571262369364	4.37203014240465	1.23096525324835e-05	0.000140122056528898
Cpd	3878.34344302343	0.438914353558936	0.0984232066611321	4.45946000388001	8.21664039714721e-06	9.58856283203845e-05
Il10rb	1092.22269411494	0.436986518520403	0.133465226819682	3.27416008598849	0.00105976554566278	0.00832016473112488
Casp12	1080.48525230617	0.436983880826162	0.136576788519812	3.19954719657778	0.0013764364873045	0.0105351030481404
Fam63a	1200.49490258603	0.43550028650939	0.130038061742269	3.34902166853684	0.000810974530135833	0.00656713686597766
Cercam	2198.80893246712	0.434064164102289	0.110463619151343	3.92947621521969	8.51310963701252e-05	0.000841722819741477
Camkk1	670.815385932831	0.433522259505399	0.160512814658272	2.7008576257812	0.00691609376261391	0.0428646814383496
Tns2	8180.08325731579	0.432942955202431	0.0914928479479113	4.73198687015311	2.22332797590617e-06	2.85314779455157e-05
Jade2	878.609752741886	0.429433650879333	0.143072232216525	3.00151639648306	0.00268638571594743	0.0189931895524093
Maob	1008.25778323521	0.427719796724302	0.136739010763306	3.12800125097204	0.00175999432210165	0.013071308950677
Sh3bp4	792.353334426096	0.427203535093568	0.1497902886001	2.85201089527296	0.00434436115468576	0.0286851607182328
Camk2d	1284.78780483127	0.424749880968639	0.126748388985669	3.35112646691442	0.000804835373581576	0.0065219806357086
Phactr2	2471.91661558507	0.424704900012026	0.107890447350219	3.93644581557261	8.26972815287432e-05	0.000819667094542738
Palm	3788.87505212791	0.4238477063156	0.100625146202214	4.21214499866511	2.52957073911094e-05	0.000272169598187721
Mef2d	1316.07207432657	0.423545942245011	0.129679775370279	3.26609096164491	0.0010904321643153	0.00853202425394035
Otud7b	1372.50894492163	0.421741955024663	0.127577641707044	3.30576697751715	0.000947168221554317	0.00755908082050374
Rab11fip5	2904.68433043809	0.421498838910902	0.10383374648532	4.05936271374446	4.9206828132953e-05	0.000506852199470809
Klf2	9255.6721327547	0.419972819809886	0.0910264498405528	4.61374491200672	3.95477754812872e-06	4.87013413684544e-05
G6pdx	1520.67134069394	0.419625831827168	0.127446841784152	3.2925557507173	0.00099281211997012	0.00789616118477265
Agfg2	749.160831416649	0.419025273643242	0.151307653129348	2.76935941425931	0.00561666378948266	0.0358205283393093
Vat1	9630.16855994323	0.41898506567115	0.0882403840601956	4.74822350484477	2.0521118746532e-06	2.64220804483126e-05
Arhgap12	846.460961211043	0.41799534572207	0.148206535077082	2.820357047715	0.00479702415262493	0.0314233555006318
Plekha2	1871.01360670253	0.417908612625384	0.115934568235554	3.60469374221745	0.000312521240492046	0.00278576625755525
Cyfip1	2559.20595503831	0.417363346135745	0.110027615292191	3.79325994685415	0.000148682364202138	0.00141805040030812
Zdhhc3	1117.60155070297	0.416637865801103	0.133525444330589	3.120288180952	0.00180674187141272	0.0133608964938932
Ralbp1	2114.23353157314	0.415237105585934	0.112213046869096	3.70043517373104	0.00021523005801641	0.00198415744812582
Sqrdl	1109.77298633856	0.414709963195467	0.132585659751297	3.12786438573656	0.00176081405523014	0.013071308950677
Cmip	1882.59280967204	0.414438103912639	0.114531935460379	3.61853750438025	0.000296272569204742	0.00265317351773149
Srgap2	1543.73313191354	0.414055739385239	0.120239298284099	3.44359743689553	0.000574029710626079	0.00478895341017639
Rps6ka3	2018.79706159904	0.413998110354821	0.11321212704355	3.65683536884317	0.000255348262738574	0.00230989513553052
Sgsm2	1355.51040081881	0.413613573710042	0.126223467064244	3.27683578442292	0.0010497740538711	0.00825850762814547
Setd8	787.207863148287	0.410699490861963	0.15214178537298	2.69945228955426	0.00694537135996058	0.0429930359611235
Heca	906.13461995393	0.410494380777111	0.143025040594629	2.87008749705978	0.00410358230228156	0.0272975383001371
S100a13	1441.47580764942	0.408927166495836	0.12536825895775	3.26180781240368	0.00110704170130395	0.0086328393234927
Snx27	1202.1909302148	0.407403631313078	0.129285694307121	3.15118879545389	0.00162607344747356	0.0121724412850928
Prdx5	1307.25253945048	0.407246027106777	0.126287594660494	3.22475084113844	0.00126082347897387	0.00972731190036567
Tiparp	2527.47981760073	0.407244750819386	0.122630006280154	3.32092253089359	0.000897204373054291	0.00720000296049385
Cfl2	974.534535439591	0.404413191428232	0.138972032099322	2.91003294201815	0.00361390663185852	0.0244900292689921
Stam	854.335899438156	0.403112557896514	0.144554504197674	2.78865442577471	0.00529275075389588	0.0340735531867475
Nfe2l2	3183.6566768305	0.402345733037922	0.102162567309507	3.93828917610296	8.20646550664247e-05	0.000814880225286829
Pxdn	7392.54246098651	0.401849254217469	0.0924747991271794	4.34550015799235	1.38958671922556e-05	0.000157251278343611
Abi1	2053.33545278538	0.400876824980416	0.112308850727527	3.56941436390426	0.000357780145569336	0.00314564212963389
Dcun1d3	1686.94617973085	0.400406803851596	0.125886907566872	3.18068663048933	0.0014692646682473	0.0111207308789351
Fbxo18	1893.46063919427	0.396593877847913	0.114310406001982	3.46944684844386	0.000521531249009227	0.00441131687118169
Arl15	846.084117891895	0.396564805830036	0.145511132101691	2.72532279903434	0.0064238648351492	0.0401942471434714
Cndp2	2240.96702336245	0.39416864256959	0.109632976224611	3.59534745970991	0.000323958906730346	0.0028788618183982
Csk	1369.03800918998	0.393500831849379	0.125308501081235	3.14025647465273	0.00168799983541761	0.0125872214239506
Loxl2	14110.8851107244	0.39265219156051	0.0874291308121637	4.49109110330858	7.08592314270977e-06	8.31931888325438e-05
Samd9l	1425.13491078282	0.391836930988953	0.122942573995708	3.18715411800823	0.00143680192462281	0.010939330290755
Ramp2	3285.19774328055	0.391341330222418	0.111221659698162	3.51857121431613	0.000433877348408994	0.00373256920071524
Mrgprf	1871.82750146059	0.387867392580559	0.128253544057755	3.02422358329447	0.0024927214375517	0.0177212613609504
Pml	1208.23602637961	0.385664048455525	0.129181094443618	2.98545270975273	0.00283158916776307	0.0199589144014833
Usp24	1706.53363974175	0.383664938488909	0.117062716109591	3.2774306904833	0.0010475644545988	0.00825232963962671
Lamb2	21323.5350851333	0.383064059678303	0.0850872047599434	4.50201720410304	6.73115315140444e-06	7.95113177558356e-05
Foxo1	2035.22317704688	0.382609743164564	0.113755645524941	3.3634352070964	0.000769789038352945	0.00627307691732344
Tshz1	2335.49870387607	0.382007741940359	0.111795966780703	3.41700826014323	0.00063313358581924	0.00524053713748096
Dkk2	1909.16526006433	0.380522178135545	0.115863013509817	3.28424202520249	0.00102257066714261	0.00809395416041568
Filip1l	1612.85503402109	0.380404315072612	0.11938504532929	3.18636487529385	0.00144072770336249	0.0109548245581132
Zfand3	2882.40846913238	0.380067146601601	0.104438410390924	3.63915100947027	0.000273538367322383	0.00246482317304181
9430020K01Rik	2959.11068052251	0.379050692361838	0.103238685455893	3.67159549434384	0.000241040980117344	0.00219417350950493
AI464131	1150.60709920879	0.378784150149982	0.131014175539312	2.89116920814667	0.00383811409026369	0.02578322671187
Cd164	6562.46807623929	0.37637514968634	0.0923991036956663	4.07336364350461	4.63389862234948e-05	0.000480300690838871
Tgfbr3	10875.9170101553	0.376361361133258	0.0874392865315226	4.30425928735793	1.67545347757808e-05	0.000186316695271978
Prrx1	4609.5975741223	0.372616603891179	0.101450486341054	3.67289125296576	0.000239821559997456	0.00218519736421142
Plagl1	970.043759771851	0.372520350007595	0.139447979959701	2.67139294606669	0.00755371628908296	0.0462645160453982
Ptrf	16506.641997075	0.372484424897639	0.0869747639638941	4.28267244337988	1.84661917328728e-05	0.000203796409333838
Rps11	5396.41213848572	0.371954937547041	0.096149654312926	3.86849999830979	0.000109506937180653	0.00106905340189504
Cast	4315.51457738261	0.370838498804352	0.0972817011767169	3.81200672190864	0.000137843127072087	0.00132448271684191
Kdm3b	1427.04616528285	0.370152043925836	0.127328674918949	2.90705957759678	0.0036484370325336	0.024695145054322
Zfp521	2027.70664016767	0.370062710679107	0.112452568341052	3.29083378119708	0.000998909179623838	0.00793445107622309
Gpd1l	1023.07055039767	0.369682994081317	0.137889181398232	2.68101522057522	0.00733991773775952	0.0452420035878497
Rusc2	2530.66651823594	0.369374403098717	0.107102865801237	3.44878169538624	0.000563121762993048	0.00471151984806025
Rab7b	1886.30631679325	0.367625792547444	0.115227494320345	3.19043466766189	0.00142058956025987	0.0108301262001917
Igf1r	1248.58071522186	0.367364771338153	0.127785481262263	2.87485532557635	0.00404212665368726	0.0269196342890391
Ndrg1	2904.15641090629	0.367032298920745	0.104168045712543	3.52346342306919	0.000425945883866738	0.00366978505743328
Setd7	2897.22845500477	0.366426462306122	0.104455581251625	3.50796441813319	0.000451549440349319	0.00386737244254834
Klhl13	2068.57344319297	0.366274578270316	0.111882204797716	3.27375187977879	0.00106129756591175	0.00832655124833131
Csnk1d	2419.8898956289	0.365557556039643	0.108086211334158	3.38209241981375	0.000719359385846597	0.00589528752700874
Cebpb	3374.18490275506	0.364955870577834	0.11460178518998	3.18455659283869	0.00144975960199307	0.0110162716510791
Adam10	1868.29283000463	0.364873711901729	0.114348894321418	3.19088097936587	0.00141839698308107	0.0108205294535507
Rnase4	26947.1994606404	0.363988805510915	0.0863682827056055	4.21438048909234	2.50464734810163e-05	0.000269738415146856
Smim14	3296.8359504238	0.362997170091647	0.103307268437317	3.51376215422731	0.000441808216175037	0.00379235082150839
Cotl1	1820.0737730648	0.360914276432913	0.116615713546867	3.09490261179822	0.0019687752990003	0.0143939800691735
Prkcdbp	4199.58191787701	0.359408083771889	0.100985345872347	3.55901225734481	0.000372252160340482	0.00325559096907585
Prrg3	2076.92142879219	0.359011228936363	0.111570490348083	3.2177973567769	0.00129179048410845	0.00994635756136125
Loxl1	23122.5783951199	0.358930142363824	0.0863091211734015	4.15865829108266	3.2012236231779e-05	0.000340328250875096
Amotl2	4417.14432523584	0.357692335372109	0.0972221210675124	3.67912499176728	0.00023403555187572	0.00213880439679483
Socs3	28005.9512627182	0.355521835280911	0.0892109082602311	3.98518345137618	6.74280115632177e-05	0.000681811342054596
Scara3	7665.07422164966	0.354815189773501	0.0940908977093882	3.77098314939446	0.000162605654042863	0.00153068588062445
Pdpn	5163.34621313297	0.354731473610852	0.0950188268844107	3.73327565959511	0.000189005542334351	0.00176060789756468
Tnks1bp1	5642.33399961664	0.352838080778932	0.0946095245958057	3.7294139494553	0.000191925634145142	0.00178350781754122
Glt8d2	1146.05614607841	0.351844746751268	0.131518403122448	2.67525105534994	0.00746733079930821	0.045905267534421
Rap1b	4445.88258536559	0.350940483466816	0.0963926643868977	3.64073849082771	0.000271857155209787	0.00245158032262335
Hsd3b7	2671.25773792837	0.350736712780596	0.106600424741067	3.29019995588703	0.00100116210955573	0.00794077106470346
Aida	2142.75739113964	0.350578259102723	0.110618112457261	3.16926632822608	0.00152824288222532	0.0115070035862424
Limk1	1154.31793104066	0.349582264455628	0.131010683895291	2.66834928313959	0.00762249691517777	0.0465381950753846
Lbp	10454.2066848172	0.349015601543513	0.0885468119698216	3.94159421191204	8.09418303614107e-05	0.00080442018029848
Ctso	1682.98077180239	0.348667713856015	0.117777468190678	2.96039403132299	0.00307245799991545	0.0213835695513635
Tpp1	1683.44451445695	0.348369676355132	0.117449510289729	2.96612285139172	0.00301579996231357	0.0210492185120624
Stk38	2426.33411390303	0.347891752494133	0.108529234221003	3.20551190645743	0.00134822468813198	0.0103533649344422
Lgi4	2367.06890595853	0.347822559596792	0.111823826340344	3.1104512426374	0.0018680173243226	0.0137613380510173
Rela	1496.57789586624	0.34781052871283	0.123455012514241	2.81730584793153	0.0048428384466919	0.0316162320677553
Arpc1a	1318.21774165112	0.347560123876668	0.126918744661895	2.73844596243487	0.00617303041619064	0.0388766719906615
Aldh3a2	1684.38878878223	0.346742195527182	0.117541252415388	2.94996172324082	0.00317813300421366	0.0219738694825942
Chrd	1420.07438851748	0.34591070589591	0.124304469471831	2.78276965716262	0.00538970559490881	0.0346165786252881
Fam46a	1991.51242769839	0.345115912627851	0.112980233210403	3.05465746370998	0.0022531769980502	0.0161971557403261
Sema4c	2181.13409936976	0.344264088438226	0.110526674739434	3.11476020833728	0.0018409450167346	0.0135705285330284
Gypc	1833.38258383142	0.343831507600432	0.115448054795135	2.97823560743894	0.00289913033455694	0.0203360304581391
Psme1	1202.38755445939	0.343166082463114	0.129288731326366	2.65426134932713	0.00794822401227347	0.0482472602693687
Aes	4672.41236662049	0.342555672920339	0.0965511214575429	3.54792018724478	0.000388285862338819	0.00338305005472349
Acadsb	1840.36060910736	0.342098347574882	0.114783829949966	2.98037056024355	0.00287899881889815	0.0202201101799101
Lnpep	1248.79935794776	0.341488519527069	0.128161753320387	2.66451192091133	0.0077100133680225	0.0469241779982378
Tmsb10	9271.50024104001	0.341227984430184	0.0893485201207822	3.81906699706843	0.000133957379662987	0.00128928414911519
Fgfr1	13187.2091050501	0.340814702591402	0.0864347376159967	3.94302929576229	8.04588225864822e-05	0.000800306297109146
6030419C18Rik	1361.89192437466	0.340562837893238	0.12468462302521	2.73139405349431	0.00630670147268042	0.0396108708213662
Stat2	2174.20912841201	0.34017380560982	0.124583572014791	2.73048685399255	0.00632408552706951	0.0396985390507483
Pcdh19	2207.76923166995	0.340166832184317	0.110232998990576	3.08588930083812	0.00202944362601571	0.014744321466
Serping1	82816.6928160867	0.339091145947082	0.0820705405972589	4.13170357450293	3.60084588450699e-05	0.000379677908186233
Prkd3	2025.7723675449	0.338466482812532	0.112114079854596	3.0189471585683	0.00253654769020844	0.0180107320062104
Iqsec2	1534.14480968478	0.337567193115735	0.124824180626939	2.70434134973111	0.00684399427477804	0.0425245070542241
Rbm33	1528.58401551778	0.337179765510918	0.122697541275534	2.74805641584727	0.0059949692897796	0.0379021483494754
Nfatc3	1540.50798183512	0.336836729121563	0.120271583958411	2.80063434799393	0.00510022727302461	0.0329991254270292
Diap1	4138.07830558585	0.336434606453847	0.0979735040692256	3.43393460966886	0.000594887687054644	0.00495939461697066
Asap1	2339.55204743792	0.335565486585716	0.108396889858143	3.09571139010414	0.00196341365303533	0.0143727336774311
Sav1	2347.54380226291	0.335413068999583	0.108342927364121	3.0958464678762	0.00196251948738772	0.0143727336774311
Mapk9	1346.30581654275	0.333983143563786	0.125067208811943	2.6704293374451	0.0075754314557042	0.0463240631708181
Mgst1	2803.84792870345	0.333785168961215	0.109822966367151	3.03930206952644	0.00237126962454826	0.0169618965489292
Sash1	9445.64796486045	0.333081738220778	0.0883749745523421	3.76895993360092	0.000163929196326581	0.0015418924732406
Efs	1646.58848812961	0.332739931817786	0.118157324263383	2.81607537994074	0.00486142588390317	0.0317018588309904
Kif1c	2869.07501061786	0.332580018418762	0.105998723476974	3.13758512847571	0.00170345799807035	0.0126861640627501
Col12a1	3779.4743545901	0.331213714435007	0.100151365926483	3.30713127445649	0.000942567095727675	0.00752754480033928
Ust	1516.28147612793	0.330728443283899	0.123926208739341	2.6687530155912	0.00761334119829046	0.0465067990541855
Ddah2	2621.72853877322	0.328592046847693	0.108072943441573	3.04046541515119	0.00236212818547644	0.0169069434300809
Slc44a1	2971.74075605603	0.327588266185707	0.106032870109875	3.08949730254636	0.00200495527175804	0.0146306181921487
Tapbp	7583.2954878832	0.327475872148772	0.0912997579024199	3.58682081609432	0.000334734170588574	0.00296778849944942
Clic4	9440.12023226734	0.327288385406027	0.089269907776679	3.66627896854989	0.000246105444795253	0.00223151008942675
Dst	4924.53039164931	0.327148171008565	0.0998643604451991	3.27592516038882	0.0010531646460832	0.00827956032483865
Spry2	3067.96393034345	0.326963358380189	0.104006198643345	3.14369107461953	0.00166831459479954	0.0124484414195345
Ntn1	8672.92714872813	0.326490604549032	0.0895931819065699	3.64414565485022	0.000268281465750249	0.00242121933420084
Sbf1	1707.76238800464	0.326161661547052	0.11719437800088	2.78308283307414	0.00538450572045218	0.0346065736486965
Eef1b2	4621.89290070736	0.325171954922924	0.0957902361909069	3.39462525465399	0.000687225962894093	0.00564792514752961
Jak1	6604.18100459112	0.325166538306115	0.0919916545697474	3.53473953509094	0.000408177290278758	0.00352718750167804
Tubb6	3207.15605400991	0.32402379300651	0.102683007265785	3.15557365950343	0.00160182813908014	0.0120182862890564
Tollip	1637.49489735265	0.32317406292673	0.118807559569149	2.72014730458826	0.00652528408182316	0.0407188971137139
Slc25a24	1490.94590973531	0.322893014888842	0.121718590430347	2.65278306088844	0.00798311607548262	0.0484083459354749
Rpl13	5593.54516917353	0.321889403395492	0.0954191302284976	3.37342629957612	0.000742389174824558	0.0060754277951038
Osbpl9	1932.28051338692	0.321808742821622	0.113860738121256	2.82633634852176	0.0047083795929997	0.0309301035848529
Rad23b	2358.65908403051	0.319451092920094	0.10957002830614	2.9154970374521	0.00355122478498893	0.0241641766344402
Hmox1	1672.21531645316	0.318279135924237	0.118379861622634	2.68862567975314	0.00717468219420867	0.0443178130418391
Rps12	5992.55002990734	0.316718389728816	0.0941904089581415	3.36253333255583	0.000772308015228527	0.00628918150419407
Ergic1	4462.77607400105	0.316170066612041	0.0968224613156588	3.26546198388068	0.00109285674046807	0.00854522530940893
Kirrel	4882.33248587988	0.316148586342531	0.09652688079719	3.27523881152631	0.00105572687156416	0.00829407660182066
Rps15	7678.02794952407	0.315557625983086	0.0974619378799808	3.23775242773931	0.0012047530671415	0.00932577056916212
Ywhag	3084.7761828143	0.314181923603331	0.102594964954375	3.06235226790175	0.00219604845608574	0.0158159164133757
Lrrc17	2551.36811251034	0.314007729605774	0.106400790051407	2.95117855284782	0.00316563859694718	0.0219005492904024
Prr13	1644.03692356244	0.313175736657174	0.118324764016704	2.64674718990323	0.00812700845030631	0.0491266426302293
Rtn3	3920.25685238618	0.312925045710903	0.0996675700203831	3.13968772035785	0.00169128016828726	0.0126035720836738
Lama4	19787.8306959411	0.312269695512217	0.0845792332136922	3.69203743811744	0.000222464706820778	0.00204389400224292
Rpl29	2050.94167466176	0.311177939086767	0.116103068904426	2.68018702712263	0.00735810359826868	0.0453299864416467
Zadh2	1907.81013160564	0.311165621463791	0.114008463028399	2.72932037849051	0.00634650128579809	0.039811843625017
Nfil3	1985.66492882243	0.310983011824169	0.116662402578274	2.66566610108614	0.00768359644486753	0.0468371991599816
Grina	2298.57195238339	0.309673438520122	0.109493028153254	2.82824800576966	0.00468035324693458	0.0307634335935779
Wnk1	6996.58694855375	0.308836347550881	0.0919788286437702	3.35768950425527	0.000785968467919392	0.00638248255518565
Coro1c	2251.80243039878	0.308450133070787	0.113365232828803	2.72085299323286	0.00651137109960238	0.0406539699904054
Rras	2244.21784097249	0.307138032819022	0.113624675244288	2.70309272311396	0.00686975795278307	0.0426617123027064
Adamts2	17733.3393161916	0.303713291575633	0.0875668542836147	3.46835905046852	0.000523647140179206	0.00442598326797713
Lima1	7058.51878499922	0.303211042861303	0.0909125677388315	3.33519391655893	0.000852399352812604	0.00685944701416143
Ahnak	25902.1477866262	0.301936948223972	0.0836894243134591	3.60782680369583	0.000308772488835658	0.00275659137182404
Atf3	9698.90280663178	0.301750164224422	0.0999990259009647	3.01753103598493	0.00254842943940088	0.0180840173568753
Lats2	1989.85490818073	0.301492317116822	0.112598837472282	2.67757930618989	0.00741562947059452	0.0456116317968415
Slfn5	7669.37150469572	0.301314162748766	0.0910281682796803	3.31012002595714	0.000932559728707021	0.00745790347567768
Lsp1	10528.1767801357	0.29989929004517	0.0898916135856391	3.33623213648799	0.000849222213122481	0.00683862891290014
Zdhhc8	2052.01103499547	0.29950821133169	0.111990597433986	2.67440497858081	0.00748619878241157	0.0459968565697695
Myl12b	2684.27746300986	0.297429608834045	0.105865532933536	2.80950372224336	0.00496179453797891	0.0322824757441426
Col14a1	25083.221778981	0.296967157981393	0.0888970430808079	3.34057408086621	0.000836053727811933	0.00675135233302068
Antxr2	14295.306342112	0.294530061802268	0.0858426655331648	3.43104515654256	0.000601260503620108	0.00500172772142843
Hyou1	5749.04431655766	0.294214141030839	0.0930923815397185	3.16045347819693	0.0015752375849458	0.0118301057254387
Eef1a1	79253.7050255023	0.293370711039712	0.0834999318034046	3.51342455860246	0.000442370014900605	0.00379436249642354
Adam15	3373.27025463219	0.28903103556535	0.10074945848068	2.86880981718404	0.00412019458686051	0.027364359002254
Adam17	3036.65595393238	0.287760950261334	0.104193647312557	2.76178977973694	0.00574854784375829	0.0365810941315053
Agap1	5947.7375577454	0.286891126889173	0.0929029077327033	3.08807478571721	0.00201457766249217	0.0146678472049009
Rarg	2872.01503836055	0.286513105192468	0.1046404728756	2.73807158280986	0.00618006225652907	0.0388998160937854
Rab3il1	2810.45199193199	0.285820838390936	0.107142663208693	2.6676659869301	0.00763801498050908	0.0466083820927537
H2-K1	8329.42373679596	0.285775878845637	0.0896802628979139	3.18660839755728	0.00143951534381838	0.0109527930427889
Atp11a	3239.34962529301	0.285295976275025	0.101704316483666	2.80515110999093	0.00502929955559517	0.0326495928572756
Rpl37a	3245.11408109712	0.284857964372071	0.107592859036425	2.64755455820384	0.00810762761160668	0.0490606729834456
Rps4x	10826.8499333298	0.284759224792165	0.0911760656359171	3.12317956259772	0.00178908561387062	0.0132557059421565
Snx18	4617.86559764361	0.284663012425616	0.0965961461459226	2.94693964286723	0.00320935839585294	0.0221501161948445
Rps24	6583.15382318268	0.284175070816753	0.0915126753962927	3.10530830386219	0.00190080785545857	0.0139585306901482
Rps26	4060.01867232604	0.279284197679403	0.0976345385261399	2.86050614767467	0.00422965352425576	0.0280075571651861
Rps5	8141.25030251636	0.277985340855771	0.0916087287816851	3.03448530017531	0.00240946497121077	0.0172032532879793
Olfml2b	7018.33551359408	0.275056984128569	0.0922222864253359	2.98254353465047	0.00285863989495015	0.0201128834867531
Nisch	6697.72135798318	0.274946550028446	0.0913733029797751	3.00904685572441	0.00262068695238704	0.0185622741648061
Rpl18a	5421.58482492344	0.273817970151723	0.099181417760567	2.76077894765273	0.00576636910822439	0.0366542431300626
Rpl21	6266.25210421346	0.27296870863003	0.0923337018592608	2.95632800519686	0.00311325813734575	0.0216155993382639
Rps3a1	7129.36108515637	0.270470846397917	0.0940159377857968	2.87686165524562	0.00401651644279367	0.0268107099879568
Add3	6946.23710605389	0.261416798814447	0.0912671933708303	2.86430193763357	0.0041792942730596	0.0277374925751516
Eif4g2	12607.7758831225	0.250821246626884	0.0865093299362243	2.89935486509712	0.00373931416213729	0.0252071975048557
Fhl1	6289.73662965737	0.248608365441875	0.0932245316000601	2.66676979948178	0.00765841085814676	0.0467082447495814
Vcan	16203.9878967688	0.245740994946323	0.0852918147219823	2.8811791113525	0.00396190427188502	0.0264919484723622
Eef2	35331.7977522032	0.244202210836007	0.083264239321576	2.93285824533711	0.00335857198625555	0.023083708289875
Dusp1	18949.7919511639	0.228579544392188	0.0846701276071555	2.69964804414527	0.00694128651042699	0.0429907151698706
Col1a2	280606.608706016	-0.21906059266862	0.0817521763880606	-2.67956894051095	0.00737170216415526	0.0453896305410368
Abca9	10489.5702380475	-0.242969019854605	0.0884698751265827	-2.74634749407032	0.00602628964034867	0.0380559369767632
Ccl11	11512.1636929318	-0.247353740754564	0.088200986044857	-2.80443282832196	0.00504051892379774	0.0327041059848646
Gsn	699970.434111418	-0.247473897776636	0.0864536346818132	-2.8625042623997	0.00420307607187682	0.0278474817157853
Gaa	6055.36337472951	-0.252244116157989	0.0950538326941032	-2.65369747866714	0.00796151691497606	0.0483026481731637
Pcdhgc3	5491.12103745095	-0.254922047054467	0.0953805604077375	-2.67268346888206	0.0075247214549492	0.046184572150398
Rgma	5841.32433355009	-0.2558431962087	0.094265175256613	-2.71407967483466	0.00664601797609027	0.041383157607165
Col5a3	47305.0644744356	-0.256173471312026	0.0830925332965939	-3.08299026577551	0.00204931858235723	0.0148700712162527
Ltbp3	8354.03645810433	-0.259624629449854	0.0894435082211888	-2.90266599122897	0.00370001021639182	0.0249930206597579
Igf2r	9116.7174007604	-0.262613066388927	0.0889616969972942	-2.95197905674972	0.00315744345494826	0.0218569024826406
Rhoj	6946.58942254592	-0.263087782521939	0.0910549520360205	-2.88932975790118	0.00386063987572085	0.0259045135378421
Myo1c	3878.03256672796	-0.263586147090511	0.098638699894147	-2.67223865859319	0.00753470394440334	0.0462213601417395
Clmp	3410.68989474036	-0.275103065093758	0.100870599352322	-2.72728690877383	0.00638574880372242	0.0399989498040732
Msn	7043.84316004331	-0.276977097953168	0.0919890657635391	-3.01097848591209	0.00260407302499028	0.0184562680205427
Itpripl2	3967.53958091205	-0.2788889469183	0.0995279567835855	-2.80211667084374	0.00507685097669933	0.0328845998423655
Fst	2892.47015933324	-0.278960150391014	0.103823654489414	-2.68686506714572	0.00721260827241688	0.0445046350696309
Dcn	222915.133433555	-0.282444409069995	0.0952743697834901	-2.9645371542404	0.00303138634898087	0.0211230938135841
Il6st	13184.5187532357	-0.283476277811951	0.0862712159314177	-3.28587321682476	0.00101666758843571	0.00805273001694668
Eif4g3	5168.79416881159	-0.283941560110278	0.0946137035255337	-3.00106168060159	0.00269040062043213	0.0190099770668095
Gpr153	5199.9131196165	-0.285418015463262	0.0979167419431787	-2.91490515104036	0.00355796657042455	0.0241958430857275
Arhgap21	3541.94085317524	-0.285713030750331	0.10218058077643	-2.79615782743952	0.00517141392871997	0.033403759535121
Ifi27	2635.09591712105	-0.285889178495585	0.105694631376271	-2.70485997985863	0.00683331860493953	0.0424809527865018
Ldha	3726.78400067946	-0.289765057863939	0.103597623095609	-2.79702419037662	0.00515756715665101	0.0333328991696999
Ctsz	4767.46334177219	-0.290574647273407	0.0959395922260261	-3.02872506054473	0.00245588074443036	0.0174700712501283
Pea15a	5577.20583052231	-0.291467354518143	0.0965293947778065	-3.01946733623524	0.00253219596242482	0.0179908564148245
Bicc1	3647.33187157309	-0.293342830195622	0.099583003132149	-2.94571182801496	0.00322212436264731	0.0222249863775935
Tgfb3	2647.29912890555	-0.294115309948014	0.106176102501789	-2.77007069404397	0.00560441271178473	0.0357620784714545
Fat1	3637.58110469693	-0.294160184936027	0.100576092215453	-2.92475257744038	0.00344730195154813	0.0235955906760424
Dpysl3	8029.84546361189	-0.294313862475085	0.0901779846038716	-3.26369971305002	0.00109967650087319	0.00859275205132738
Rcn3	8458.55629344014	-0.294401671812444	0.0894683203345049	-3.2905688931203	0.000999850151916776	0.00793579695918603
Mxra8	12563.49131497	-0.295171750860556	0.0867145497279047	-3.40394722439031	0.000664195849760268	0.0054858884583193
Cd302	2569.08282404748	-0.296428160456566	0.106582518081145	-2.78120807983618	0.00541570126517695	0.0347300200668902
Nfic	5436.77855598864	-0.296519030091409	0.0963719789148305	-3.07681790319424	0.00209223071039941	0.0151624574559777
Col6a6	5966.15403759708	-0.300279703472604	0.102889867611709	-2.91845747732725	0.00351767849176961	0.0239781519780155
Gpx3	32114.0165469932	-0.301713032827768	0.0939658180996982	-3.21088071097991	0.00132328853779827	0.0101686124509326
Mmp2	62079.2213255373	-0.302062344645634	0.0831340752107785	-3.6334360354618	0.000279671802729131	0.00251227662792649
Pik3r1	4480.44231411199	-0.303493254031172	0.0965346937378038	-3.14387752506353	0.00166725203140423	0.0124484414195345
Fos	40797.2075806752	-0.304630281673838	0.0910288297314423	-3.34652529943067	0.000818312118628863	0.00662192795437938
Cd63	7205.50993311072	-0.305095791431799	0.0952146710751477	-3.204293918014	0.001353941800471	0.0103903825058662
Chpf	4306.14052455362	-0.307950000174371	0.0967957553728158	-3.18144115915289	0.00146544288023242	0.0111063126855025
Btg1	2572.80701380934	-0.313477592455275	0.114094887401267	-2.74751655920207	0.00600484765533897	0.0379412075409313
Ikbip	1923.85692775095	-0.317015357606525	0.11355333883925	-2.79177486850742	0.0052419814111105	0.0338030498563987
Id3	3775.01834095283	-0.321512871502195	0.119167859874984	-2.69798309577337	0.00697609829709757	0.0431601852999288
Gem	4303.52205714626	-0.326749627053028	0.0969827514563745	-3.36915195894405	0.000753998474498596	0.00615738852888635
Capn1	2031.81573641104	-0.328680953294171	0.112416243328617	-2.92378524279063	0.00345803233312922	0.023641788400341
Aldh1a2	6514.22660074982	-0.330590324953039	0.0922246475153927	-3.58462009733203	0.000337569206883196	0.00298607020562021
Cnn3	3508.92562727141	-0.331444745627759	0.100215297559132	-3.3073268622706	0.00094190917046487	0.0075274782533427
Nudt4	2209.0546923466	-0.331738907129723	0.116261912762174	-2.85337561758793	0.00432574581326547	0.0285948331341245
Pdgfrb	8287.68739458212	-0.33259427036614	0.0923677107332902	-3.60076338068504	0.000317284234710516	0.00282604897142618
Plekha5	1522.55251987328	-0.33380717897153	0.121605192536117	-2.7450076103649	0.00605094944628872	0.0381908508625238
Tcf12	2357.26816777012	-0.33438839853129	0.108286581970316	-3.08799476765233	0.00201512018900607	0.0146678472049009
Tpm1	1525.00600008862	-0.335141774211145	0.123302602346727	-2.71804299205889	0.00656693047296353	0.0409346908664343
Plxnb2	3718.8907915885	-0.336784093912086	0.0995221653164736	-3.3840109169765	0.000714351627473352	0.00585839112467176
Mbnl2	2896.00735101005	-0.337106430330278	0.105945107452509	-3.18189710158525	0.0014631379139334	0.0110961008813222
Fkbp7	1803.57523354344	-0.338178041792242	0.116194694855106	-2.91044304745537	0.00360916737474041	0.0244741742474947
Esyt1	3148.68836720946	-0.340213028618085	0.10362089594519	-3.28324731720175	0.00102618594510969	0.008105959599135
Naalad2	3556.79608285097	-0.340962786548781	0.101146360170893	-3.37098424473904	0.000749001412570311	0.00612089447733763
Prnp	4714.85457080091	-0.341345366299461	0.0986593875797296	-3.45983666302012	0.000540503141471095	0.00454524702711687
Prg4	10368.99226909	-0.341878195804903	0.0878023610903707	-3.89372440056623	9.87167984959759e-05	0.000967792098960548
Crtap	3120.49625170465	-0.342846803557966	0.102698502954127	-3.33838170660685	0.000842679021832832	0.00680011455779864
Adcy7	3638.6441943348	-0.344090298322501	0.0994987373989443	-3.45823783615321	0.000543721160298931	0.00456899260735607
Bhlhe40	5591.85862323272	-0.347865997319316	0.0952117217824316	-3.65360473276835	0.000258584241826307	0.00233734336527554
Frmd6	5937.36002727053	-0.349445657664001	0.0929544073154237	-3.75932317526614	0.000170373643395433	0.0015960305413632
Lrig1	2447.82668730423	-0.349767173391594	0.112176439367024	-3.11800923050526	0.00182077101004745	0.0134474789448247
Tmod2	2195.19524840822	-0.353914212663462	0.110564126695455	-3.20098591868144	0.00136958225034676	0.0105003660787314
P3h3	3847.55227338613	-0.354330954786466	0.0985371960185188	-3.59591067235031	0.00032325871994039	0.00287484424149597
Med13l	1578.62518566209	-0.354359481457642	0.12922686094386	-2.74215034606145	0.00610383964127051	0.0384827495990439
Snrk	1347.66317215772	-0.357725486307822	0.12507642210906	-2.86005531878667	0.00423567115509448	0.02803138626227
Igfbp3	1668.52837362628	-0.357781140183233	0.118081289731649	-3.02995623604998	0.00244589177457872	0.0174097014028367
Lamb1	26928.6039833447	-0.361281563344101	0.0903207244792611	-3.99998522406733	6.33464387159269e-05	0.000643346653672358
Col5a2	57088.0497791829	-0.361649693360939	0.0824432244825917	-4.38665148810747	1.1510900432651e-05	0.000131158617712448
Egr1	44084.8572133255	-0.364313022575624	0.0846066472917657	-4.30596217007976	1.66261470665366e-05	0.000185075688959679
Sned1	2238.96383810024	-0.365188253878882	0.111307778816416	-3.28088708410218	0.0010348116270462	0.00815741301647034
Sepp1	19577.9088623445	-0.365954449732812	0.088332994065928	-4.14289647489679	3.4294677925432e-05	0.000362266843937927
Hs2st1	1076.42814796865	-0.366886120866977	0.133951310902878	-2.7389513278671	0.00616354974250332	0.03883807200442
Pros1	4439.78606369864	-0.36856865115352	0.0963467252865657	-3.82544035676646	0.000130538536865118	0.00125846968818052
Wwtr1	3253.27007649869	-0.369192276192918	0.101477154879631	-3.63818119093744	0.000274570237236689	0.00247027943253008
Wbp5	1367.36352330022	-0.370220835597613	0.125211445838685	-2.9567651193373	0.00310884838172345	0.0215979226902946
Pten	1873.25258803835	-0.372795817544195	0.114355562205443	-3.25997100931966	0.00111423602264207	0.00868309820469151
Entpd2	9052.15478710717	-0.373013532397523	0.095288113761056	-3.91458617108205	9.05593922857449e-05	0.000893108287495499
Hspa1a	11980.792142932	-0.374458831114327	0.0870229615052943	-4.30298882774227	1.68509350558027e-05	0.000187038922822454
Pofut2	3288.18315061525	-0.374631750676082	0.101299347659195	-3.69826419748002	0.000217078881202237	0.00199961055275956
C1qtnf2	1215.90005663576	-0.37590832926602	0.131034663947492	-2.86877012495452	0.00412071163780922	0.027364359002254
Col6a1	97705.3260309035	-0.376312187419034	0.0836495022860282	-4.49867814075312	6.83772867724051e-06	8.0605900215527e-05
Man1c1	2412.5921570907	-0.376791412485725	0.109174687018851	-3.45127082819725	0.00055795337665985	0.00468179850016969
Hspg2	97729.7731400891	-0.379774595442883	0.0901107866674467	-4.21452979702018	2.50299106900944e-05	0.000269738415146856
Prdx4	1156.97330330702	-0.380869722170844	0.131008354595169	-2.90721704999483	0.00364660077002654	0.024695145054322
Fam3c	984.760417816037	-0.38135917345075	0.13821706135212	-2.759132408981	0.00579550475240351	0.0367789206302584
Extl3	1804.70336637168	-0.381569107797692	0.115742003016875	-3.2967211371144	0.000978205733591675	0.0077960440446082
Lrp6	3550.88055535075	-0.381574016368125	0.100571862320584	-3.79404345871426	0.00014821371531485	0.00141591140401359
Pdgfra	26442.6711047842	-0.381641573061935	0.0842479537199792	-4.52998032842938	5.8989178598237e-06	7.06163844624349e-05
Plekhg2	1297.28407735035	-0.389054392172397	0.126517596017036	-3.07510104855303	0.00210431245420299	0.0152309635973168
Socs5	858.419643222145	-0.389444583183893	0.146834054147389	-2.65227699013866	0.00799509234827197	0.0484556119936065
Piezo1	1445.36318478366	-0.389716531448466	0.12371758072944	-3.15004972737662	0.00163242674514042	0.0122121117641621
Scn1b	1145.26750815873	-0.39012841134011	0.139858318418054	-2.78945446901461	0.00527969195372685	0.0340083770760349
Msrb3	1334.37495027122	-0.391056728830758	0.126212432470527	-3.09840101467086	0.00194567954889512	0.0142609327087898
Cyp2d22	1289.88176034096	-0.391457602676735	0.126745901353049	-3.08852277271149	0.00201154276318948	0.0146602248678237
Dtx4	2017.80599103017	-0.393431921659325	0.113526993757113	-3.46553633315665	0.000529175020533459	0.00446619092348268
Arap1	3727.85907438417	-0.395777064902352	0.099937373165647	-3.96025082875001	7.48710795457816e-05	0.000750524281813596
Col1a1	262836.081608315	-0.397296680463999	0.0809881567324407	-4.90561455518171	9.31352634795145e-07	1.26524200844152e-05
Zfp46	917.649137794881	-0.397938545163101	0.141196543032136	-2.81833065185266	0.00482740687249271	0.0315332530092703
Wbscr17	2153.22667688994	-0.399508977100246	0.110796507739477	-3.60579033808211	0.000311204327761981	0.00277616301008917
Ifit3	1234.50606641708	-0.399659122622885	0.128689130027528	-3.10561678781568	0.00189882620572375	0.0139528205909491
Raph1	1011.2408230501	-0.399955608587881	0.138630741700362	-2.88504269458755	0.00391360583067407	0.0262295340461834
Abhd12	967.254070390876	-0.400537563294036	0.139253962386467	-2.8763099909677	0.0040235435519774	0.0268421546806645
Arhgap24	2005.04190651472	-0.400946176830134	0.113229221791211	-3.54101326925533	0.000398593531876322	0.00345985157107327
Abca8a	32050.2872215443	-0.401106929377507	0.0839596850502128	-4.77737534553187	1.77598077316322e-06	2.31236687633881e-05
Ptprm	1036.20995551063	-0.402975153824959	0.135634067378092	-2.97104674079875	0.00296786607467006	0.0207678937640559
Fkbp5	2654.97463626619	-0.405430635588134	0.10582668680497	-3.83108125018889	0.000127581362805984	0.00123460000408793
Cyth3	5147.79516895231	-0.406316069115515	0.0951607849326721	-4.26978475853253	1.95661697773063e-05	0.000214100826609467
Scarb2	1798.62988372372	-0.40657624908076	0.121912118001998	-3.33499454971406	0.000853010711441127	0.00685960313961123
Itpkb	1090.12063295078	-0.406603694466183	0.133423472775122	-3.04746748086442	0.00230778494958625	0.0165588928766598
Galnt10	1371.97704307631	-0.407006234459716	0.126264462334338	-3.22344250262594	0.0012665972356713	0.00976535513437062
Ptpn13	1194.07560123444	-0.407654912860237	0.133066155119268	-3.06355070149021	0.00218727137510306	0.0157625004320238
Tcf4	4824.96976319378	-0.408752113667386	0.0952339094179441	-4.29208583545105	1.77002494629617e-05	0.000195716117153435
Map3k5	734.526370912992	-0.40887230212313	0.154357608301882	-2.64886393758762	0.00807628396715596	0.0489221006855218
Gcc1	842.739013200226	-0.409550781655714	0.145271453659973	-2.81921032203835	0.00481419623480472	0.0315138592224406
Slco2b1	3092.12726965914	-0.410128273519387	0.112825521704906	-3.63506649312975	0.000277908947284958	0.00249837772004506
Scn7a	5203.43107197517	-0.41121026087532	0.0953497135694643	-4.312653341908	1.61306931556936e-05	0.000180253107317432
Casc4	1048.38230226926	-0.413591136930647	0.135945084647938	-3.04233976536732	0.00234746760452579	0.0168227919611904
Sema6d	818.475972917008	-0.41463131921487	0.146843315834251	-2.82363086708614	0.00474830367654645	0.0311218003415273
S1pr2	1667.43267766158	-0.417507308868856	0.118013486503858	-3.53779318989282	0.000403485953017404	0.00349446578741829
Ifngr1	8491.95014433105	-0.418904595612425	0.0939508983323729	-4.4587609384048	8.24347992233859e-06	9.61020576861767e-05
Slc9a9	774.942861751459	-0.420155119163365	0.152131158761697	-2.76179529941995	0.00574845066663333	0.0365810941315053
Camkk2	1022.1856973365	-0.42150807078974	0.136194458303508	-3.09489883832433	0.00196880034601657	0.0143939800691735
Hcfc1r1	800.014009961633	-0.423810973997173	0.148016504296552	-2.86326836329052	0.0041929526712394	0.0278023392096327
Dnajb1	3129.68142415834	-0.427579478251541	0.103918227542071	-4.11457631990919	3.87891207636188e-05	0.000407514353045163
Cd9	6734.07785024756	-0.428940956205541	0.100729888752224	-4.25832850129175	2.05961138259767e-05	0.000224946057507462
Plekhh3	724.584648195764	-0.430590360831222	0.157480899852444	-2.73423863614366	0.00625247116792582	0.0393128789440719
Itgbl1	3434.32004926678	-0.431246837787445	0.103447446371025	-4.16875285872917	3.06270859337976e-05	0.000326501078013658
Lmna	7403.43089990356	-0.431639980598589	0.0915578690824792	-4.71439522265147	2.42429710954049e-06	3.09732689143939e-05
Cstb	645.229697653754	-0.432410284927554	0.162699551597022	-2.65772265923977	0.00786706037824276	0.0477796098863088
Cd81	9723.95917271532	-0.434213375710815	0.0911825530728087	-4.76202256986705	1.91662240168502e-06	2.48710194744973e-05
Eml1	1540.47119585358	-0.434676092596846	0.121813679189902	-3.56836847460462	0.000359211096211368	0.00315343801734646
Gprasp1	666.929429710607	-0.436212596201818	0.158518764937331	-2.75180415627304	0.00592679533597773	0.0375709542414168
C1qtnf6	4879.04926845806	-0.438893600472102	0.0952094563145435	-4.60976900258866	4.0311662607709e-06	4.95633150638714e-05
Prickle2	692.281275215289	-0.440084022252049	0.159758376652271	-2.75468511557259	0.00587486456427397	0.0372621404328444
Fibin	1119.89801460905	-0.441831600848982	0.135090362496617	-3.27063746579292	0.00107305375542778	0.00841308993091824
Cdc42ep4	1419.57550340693	-0.444777527106585	0.127949718435951	-3.4761899638664	0.00050859189860873	0.00432396399198677
Agtpbp1	572.720106518581	-0.445660535388235	0.167300143468214	-2.66383833360493	0.00772546804735044	0.0469935557651952
Ier2	3863.70154865972	-0.446099620552131	0.098933330061382	-4.50909334877694	6.51052592514708e-06	7.71410781396773e-05
Anxa6	4532.71015873989	-0.446443235385491	0.0962113019603746	-4.64023691904058	3.4800996192553e-06	4.35031223170771e-05
Jun	34106.0982392091	-0.451171478905941	0.0852994687313542	-5.2892648174267	1.22808977523356e-07	1.88741436543853e-06
Arhgef6	905.188903262737	-0.451864856110755	0.142444776843366	-3.17221077616367	0.00151283164311378	0.0114057859989606
Ppl	1925.59146447791	-0.454184216391299	0.114794785103451	-3.95648823230078	7.60596332259146e-05	0.000760465081813544
Txndc16	1077.8555201286	-0.455786644541111	0.142619917293535	-3.19581341225314	0.00139437252385228	0.0106583039620054
Cped1	3384.85766271981	-0.456875884872794	0.101068228757209	-4.5204698894083	6.17025212334293e-06	7.35605777832283e-05
Sgcb	1433.87153603132	-0.45703787451746	0.124163335252772	-3.68094070272051	0.000232375046711829	0.00212530547852934
Erc1	691.91073726566	-0.458546894121843	0.15949791088876	-2.87493981310922	0.00404104521246575	0.0269196342890391
Ephb4	726.87797193297	-0.459469135194224	0.154772950464307	-2.96866560865999	0.00299095883095466	0.0209042406110389
Svep1	19831.2806541197	-0.461466837089867	0.0894015400091278	-5.16173252768075	2.44674720776217e-07	3.60265649854485e-06
Ldlrad4	935.653264777333	-0.462117895162494	0.142438872668795	-3.24432429507519	0.0011772962574467	0.00914377280917716
Anxa11	786.826415135929	-0.46331442937428	0.14914096188175	-3.10655385032067	0.00189281830165748	0.0139174990352836
Mrc2	13179.1708821685	-0.465964462467727	0.0863056430769849	-5.39900342382114	6.70120953317108e-08	1.05221701992394e-06
Ldlrad3	816.926186218851	-0.471846263042612	0.147463883586319	-3.19974119470693	0.00137551041624767	0.0105349733664758
Hspa1b	18112.969171412	-0.472092321106295	0.0859140274884855	-5.49493877666911	3.90845984606532e-08	6.32559115868785e-07
Sh3bgrl3	1763.65725518766	-0.472777145068814	0.124678617327107	-3.79196653928586	0.000149459055362207	0.0014242858006063
H6pd	4593.32433047274	-0.473227756119857	0.101134041629167	-4.67921333407267	2.87977685303029e-06	3.64708788775027e-05
Zfp354c	562.961152805789	-0.474891015302823	0.172107183079236	-2.75927481239518	0.00579297967846468	0.0367789206302584
Col6a2	105664.07812475	-0.475540718476872	0.0854855559759842	-5.56281950848477	2.65450405307665e-08	4.38807317646964e-07
Elk3	938.160182440996	-0.476009037384409	0.140187577892534	-3.3955150987009	0.000684995956480442	0.00563479528397224
Lifr	3271.36421819646	-0.478440950615721	0.106394496753995	-4.49685806326968	6.89649929213867e-06	8.11336383728964e-05
Wisp2	915.263890915646	-0.484483106652295	0.151674159270262	-3.19423630882973	0.001402013022271	0.0107096419921399
Trim47	1417.44970307515	-0.48793195473974	0.133007342919314	-3.66845877851822	0.000244017026743457	0.0022177798477672
Mxra7	2861.47368414828	-0.488126480623282	0.104368113753314	-4.67696946001177	2.91145597625706e-06	3.66824211591214e-05
Nr4a1	14530.4360399322	-0.488914750886598	0.102230797535913	-4.78246049792233	1.73162423706319e-06	2.26223919493667e-05
Obsl1	1202.36503562151	-0.4905751132578	0.129476296199154	-3.7889183399502	0.000151304634625366	0.00144068866560291
Fam129b	1389.16180425145	-0.491433993548412	0.127646955559405	-3.84994684279567	0.000118143462690994	0.00114949323733269
Fzd2	894.512977669993	-0.491626679299253	0.142463738963842	-3.45088990977578	0.000558741434407506	0.00468501862656598
Sertad2	569.559779768205	-0.493499229318651	0.169328923599562	-2.91444142458323	0.00356325670335151	0.0242176062630131
Pmm1	478.848630322466	-0.493884807197061	0.179532933808495	-2.75094266394532	0.00594240432831107	0.0376493063731376
Gnao1	675.445439635418	-0.493907079791959	0.158359567326209	-3.11889637065343	0.00181529794952204	0.0134156075504218
Nrp2	627.854507871857	-0.494683607307088	0.166991071042595	-2.96233567590514	0.00305314729530027	0.0212619416213579
Prkcd	559.898273221385	-0.495611582584693	0.171575966448567	-2.88858394822599	0.00386980718125993	0.025950998620625
Arrb1	1564.68248969467	-0.499408546533638	0.125526378327409	-3.97851474079047	6.93471125997264e-05	0.00069877768765707
Synj2	757.717311963831	-0.502367595956352	0.15099078892914	-3.32714067870798	0.00087742065765787	0.0070510059507208
Slc16a2	2098.84453517695	-0.504170628830498	0.111442408043729	-4.52404643511174	6.06684047834989e-06	7.24768530547613e-05
Cacna2d1	1092.96867992136	-0.509116134265272	0.133438954099969	-3.81534865661384	0.000135990784000848	0.00130776863485629
Plod2	1745.60136061766	-0.513015140799365	0.11671735648557	-4.3953629198481	1.10587834157948e-05	0.000126504622134482
Sh2b3	1026.08648185233	-0.513631577471079	0.136167433701659	-3.77205888007288	0.000161906035958625	0.00152658026418922
Mmp11	786.518649670018	-0.517475761686557	0.149011839109108	-3.47271575722017	0.000515220702001896	0.00436431103420904
Peg3	1662.440390409	-0.517910509231261	0.11971765753205	-4.32609959055213	1.51772823797958e-05	0.000170255903404719
Eif4e3	577.293664283554	-0.518606721433205	0.168015482704373	-3.08666030704863	0.00202418768423464	0.0147153619102328
Cd44	2060.42694433259	-0.51864548243265	0.111883180218246	-4.63559832157924	3.55906501406298e-06	4.43919317739592e-05
Mvb12b	530.830024695913	-0.521584919100298	0.178317707364023	-2.92503154515955	0.00344421307341909	0.0235955906760424
Setbp1	1182.49393988307	-0.523478972879643	0.130982993969863	-3.99654151286301	6.42746147038122e-05	0.000651631001914064
Bahcc1	887.019733569479	-0.524504025663834	0.150896038778038	-3.47592971897267	0.000509085679082681	0.00432498889238278
Bmp4	1455.73330696104	-0.524908182816558	0.124743320476359	-4.20790612925875	2.57747888704058e-05	0.000277067025445512
Rassf2	2343.37590513831	-0.525686230258508	0.10918781872182	-4.81451352735427	1.47558908577853e-06	1.94972934161934e-05
Rnf144a	762.679312867419	-0.526042795677747	0.152756589687263	-3.44366679535535	0.000573882487252803	0.00478895341017639
Abca8b	11003.3910755715	-0.52840739287229	0.0877124713208345	-6.0243131326158	1.69829290382214e-09	3.15381701434151e-08
Chsy1	799.10173431671	-0.529455961687659	0.148850477125589	-3.55696516337628	0.000375163884329134	0.0032761108452193
Gria3	600.131167664119	-0.531697482511808	0.16529175588976	-3.21672112229493	0.00129664570320366	0.00997711182518195
L3mbtl3	380.042000824581	-0.535367292281051	0.198194152057885	-2.7012264828313	0.0069084276951729	0.0428559208413617
Peg10	502.966540801085	-0.535402888018182	0.179669377921584	-2.97993399994883	0.00288310495063325	0.0202358692719189
Ctsk	6045.11226171853	-0.535933638115628	0.105517820266151	-5.07908177750286	3.79263442832018e-07	5.41244430484904e-06
Adamts4	1822.53781863373	-0.537321610273514	0.117680415049518	-4.56593911610032	4.97263089053266e-06	6.02749443090925e-05
Fam49a	1591.37330372624	-0.537733553985988	0.127393394059253	-4.22104739383799	2.43169799149292e-05	0.000262369798188268
1190002N15Rik	590.512728176422	-0.539014771038991	0.165624644805575	-3.25443578563887	0.00113617843025088	0.00884219989909149
Fkbp10	3967.89686645354	-0.540204136849634	0.098167004690504	-5.50290944042514	3.73574337009001e-08	6.07149988395555e-07
Irs1	1271.99662888022	-0.540244275814523	0.127570709092622	-4.23486143219822	2.28692681885294e-05	0.000248135842480036
Slc50a1	879.830550559753	-0.540512323144635	0.145459218367482	-3.71590284349739	0.000202479381205116	0.00187434438457137
Ghr	898.352868159717	-0.540799264024213	0.143322258391951	-3.77330967354186	0.000161096124552262	0.00152266059650213
Uggt2	400.668288622631	-0.54150304832436	0.197372625751261	-2.74355699663634	0.00607774962474399	0.0383391195707857
Tln2	1147.64878981726	-0.543826059591743	0.131895205666162	-4.12316775916946	3.73697326675365e-05	0.000392958677088396
Fzd7	987.192258646882	-0.545461660794037	0.13790229754268	-3.95542112433056	7.6399952204328e-05	0.000763209177710132
Adamts12	4083.97835194026	-0.545560517184219	0.099025607779968	-5.50928723806915	3.60289578970831e-08	5.87206137990716e-07
Myo5a	1218.70786624324	-0.5468092056886	0.135166747075745	-4.04544177853283	5.2224544286146e-05	0.000536030132141594
Jup	3990.79400191047	-0.547011180434113	0.103458083289999	-5.28727348351128	1.24152954458074e-07	1.90302174108488e-06
Smtn	1971.14296000408	-0.547544471181734	0.11854170072932	-4.61900299905438	3.85588284931608e-06	4.77371479250798e-05
Fam43a	608.520043850324	-0.54916951256168	0.167324369358362	-3.2820653361347	0.00103049724784417	0.00813447010082987
Reps2	643.222179514409	-0.550456266943727	0.160568237433032	-3.42817655436559	0.000607650138779661	0.00504763427109585
Zfp862-ps	661.81065040302	-0.551329822411488	0.158701503304195	-3.47400504048606	0.000512751401485912	0.00434657149994056
Morc4	1045.09890199881	-0.551919033503185	0.138083194177281	-3.99700366718481	6.41493076248301e-05	0.000650930102238644
Fnbp1	1032.16232514622	-0.554314890342908	0.135901103227775	-4.0788108203497	4.52666527031153e-05	0.000470026856204032
Eng	4469.16447674983	-0.554401597751353	0.0976022172102619	-5.6802151999992	1.34525376208011e-08	2.28910434581267e-07
Sgk1	2217.99765964893	-0.554741719777049	0.110131360311848	-5.0370913262693	4.72659298166215e-07	6.66264127963353e-06
Zak	410.188376847304	-0.55602327836627	0.191845257499032	-2.8982904535395	0.00375202938579948	0.0252488481548458
Slc6a2	800.037347118968	-0.557643075241509	0.15592472554236	-3.57636079397821	0.000348410712172505	0.00307025348490873
Ptpn3	405.821695849652	-0.560495977911314	0.192385679978463	-2.91339759785687	0.00357519073728165	0.0242844726047009
Myh9	5721.95519907371	-0.563107580127154	0.093204795768701	-6.04161594350331	1.52578304252329e-09	2.85173772528384e-08
Fgfrl1	378.193755077711	-0.563707372979111	0.209688880297994	-2.68830360569436	0.00718160671688443	0.044336951856823
Dgkd	773.752978717084	-0.564646474960834	0.151139159536439	-3.73593763980604	0.000187017014424619	0.00174348605241552
Abcc4	388.752107610262	-0.564697925522176	0.198604345206328	-2.84333117150844	0.0044644654855707	0.0294111575024408
Ppp3ca	1306.63711976979	-0.567259483590614	0.129246679153552	-4.38896757197669	1.138900484723e-05	0.000130153637248226
Lhfp	5628.10648734676	-0.568847417760497	0.0973882907418035	-5.84102476209002	5.18806916305377e-09	9.17852602465147e-08
Msc	354.110618966225	-0.572742619308347	0.205046947298029	-2.79322675541169	0.00521850964739303	0.0336704286158076
Spats2l	974.254622818594	-0.573130093690646	0.139724841089598	-4.1018482413097	4.09863068572804e-05	0.000428268100867597
Cers4	324.581011265704	-0.573375559569632	0.215137863751962	-2.66515409965533	0.00769530512703301	0.0468839094700623
Nuak1	306.305607607561	-0.578946047716125	0.216781665306233	-2.67064120435779	0.00757065218649617	0.0463240631708181
Capn6	2445.81856906094	-0.579448685138313	0.111641088767768	-5.19028156688496	2.09976316712748e-07	3.11585061975155e-06
Ctgf	8329.04396824516	-0.582426583297176	0.0917105314616759	-6.35070557344399	2.14329578685748e-10	4.35728273300079e-09
Anxa5	12836.6813579578	-0.583549923300759	0.0880587713356539	-6.62682336409668	3.42987639078153e-11	7.55616114379778e-10
Arc	504.625542747178	-0.583561293398484	0.185588933160006	-3.14437549406766	0.00166441720466764	0.0124353749630487
Pcdh7	2740.90561163315	-0.585019732636032	0.105120718153258	-5.56521818832247	2.61824597430731e-08	4.33431919289616e-07
Ecm2	5942.88234132464	-0.586047763275922	0.100596346523972	-5.82573605827989	5.68614227231827e-09	9.99863682118726e-08
Man2a2	1996.39526975974	-0.587665656383242	0.113756492226186	-5.16599663793049	2.39161089293462e-07	3.53044420730272e-06
Tyro3	404.991443465573	-0.589967594637259	0.194520614056256	-3.03293096980785	0.00242190994772927	0.0172675567104801
Ttyh3	1146.88248201346	-0.596454387295931	0.139350208758235	-4.28025470941883	1.86679537702476e-05	0.000205436133228518
Ift81	359.133771664988	-0.597785317992461	0.202264833257455	-2.95545848660485	0.00312204709539525	0.0216634638428093
Il1r1	2641.4594329836	-0.599544871437484	0.112358921943566	-5.33597920900855	9.50302913097174e-08	1.4861147310351e-06
Adamts10	2048.39368191044	-0.604262039926153	0.128252961242284	-4.71148606685686	2.45916913199845e-06	3.13841981295132e-05
Ntrk2	4180.65808190378	-0.605033809965757	0.0974589550995417	-6.20808841371009	5.3632976093829e-10	1.05697096424369e-08
Gipc1	476.894164593254	-0.608780486363238	0.180148754772011	-3.37932109013846	0.000726650857615778	0.00595083401982448
Osgin1	324.747213668744	-0.609209374175198	0.217368422441635	-2.80265811994277	0.00506833647973268	0.0328661908937562
Tnc	5401.55798323565	-0.609975664457941	0.0968097305458227	-6.30076812546465	2.96174186607198e-10	5.93783127059552e-09
Cdc42ep5	393.793804405113	-0.61333410304598	0.200684860017036	-3.05620515166871	0.00224157825542241	0.0161337943005186
Plxna2	337.943568396402	-0.61378235922191	0.210891469068483	-2.91041814983325	0.00360945493518885	0.0244741742474947
Cxcl9	372.030678269473	-0.615280728108692	0.200549145926144	-3.06797979750699	0.00215511187138147	0.015572441021882
Rap1gap2	502.870197857889	-0.615502088885858	0.185897732306092	-3.31097147474825	0.00092972685476296	0.00744552508154332
Tbc1d16	489.411275822267	-0.621045261759318	0.185784213560526	-3.34283117955547	0.000829283342006249	0.00670134962842986
Ankrd28	918.638012082488	-0.623024149252928	0.141635561454534	-4.3987833482972	1.08859431428416e-05	0.000124773797368198
Col16a1	4196.04125533021	-0.626091203935545	0.101628835502368	-6.16056654433435	7.24851473826834e-10	1.40226692465866e-08
Layn	609.635912607756	-0.627665779583997	0.167185285617729	-3.75431233236137	0.00017381801669992	0.00162435740122473
Csgalnact1	760.408055323554	-0.627723756870189	0.152900476386557	-4.10544016411826	4.03545734320424e-05	0.000422047650659302
Mn1	842.292770342093	-0.631532053798039	0.145913804282242	-4.32811725322754	1.50389404580713e-05	0.000168867482585398
Enox1	306.833276548315	-0.635255142651431	0.219532480465531	-2.89367268708639	0.00380764850418633	0.02560825935375
Ptprs	1857.79447949399	-0.635495012739023	0.115544161840483	-5.50001837060684	3.79751681911211e-08	6.1632527870968e-07
Pld3	2246.84957006717	-0.635535500378037	0.113527457021425	-5.59807747880848	2.1674189036841e-08	3.61382018070378e-07
Lrrc16a	272.193776902288	-0.636376165456394	0.231492167718205	-2.74901812760704	0.00597740803376547	0.0378297128865506
Cmya5	289.828297935272	-0.636621309571459	0.22234611919681	-2.86319955514021	0.00419386338785278	0.0278023392096327
Prkd1	356.474328656775	-0.637147043170826	0.203512711429903	-3.13074814194239	0.00174361624937664	0.0129656201425046
Rab31	1697.17051636637	-0.637227740961501	0.117711259182921	-5.41348164470201	6.18109332650493e-08	9.74510332891688e-07
D17H6S56E-5	518.734260688866	-0.637325356034187	0.179760383169997	-3.5454160966684	0.000391993760275699	0.00340744760516927
1700017B05Rik	567.500867166207	-0.639566836279339	0.168550125873754	-3.79452007504511	0.000147929313289527	0.00141436046402561
Il11ra1	5136.85859066677	-0.64186321906982	0.0976643049307366	-6.57213727702285	4.95981020520366e-11	1.07228135555784e-09
Igsf10	5933.12283212161	-0.643355958093803	0.093664289344596	-6.86874328087689	6.47699426224738e-12	1.51627089921056e-10
Lgmn	1907.88253323752	-0.643792438899818	0.119116729599057	-5.40471889269291	6.49101108059346e-08	1.02198147285213e-06
Cpxm1	5053.37195568514	-0.645969930195765	0.0956951641458473	-6.75028812544021	1.47551844630817e-11	3.36580861335021e-10
Epas1	990.787870242576	-0.646814267494154	0.145367054959024	-4.4495244653369	8.60606265564869e-06	0.000100127564310901
Fuca2	348.345102004702	-0.646889728236194	0.205183759716225	-3.15273357467891	0.00161749359977694	0.0121238782886256
Nck2	298.430028432127	-0.647946668922394	0.221334466231035	-2.92745490549153	0.00341748615564228	0.0234469091602029
Lgalsl	793.76171052212	-0.648537052881163	0.151048068962281	-4.29358056237788	1.75814477383882e-05	0.000194588172294596
Col6a3	100942.318128548	-0.648948219731116	0.0818639052361168	-7.92715932448349	2.24215551922002e-15	7.02218869100584e-14
Gpc3	4191.91286187064	-0.649950657485636	0.0973705428314016	-6.67502345766968	2.47192623132424e-11	5.52986122945661e-10
Plekhh2	670.296058774602	-0.653082687051418	0.161581826388157	-4.04180780505948	5.30406987197633e-05	0.000543444400322384
Eda	1311.07938422952	-0.653201957423035	0.127784902864939	-5.11173028095056	3.19221382708246e-07	4.62970886460971e-06
Tgfb1	762.024383174657	-0.653212465697772	0.152709213534185	-4.27749217339493	1.89010601354717e-05	0.0002074104970169
Ldb2	405.50896985333	-0.654006177666658	0.195566568878139	-3.34416143525115	0.000825316969009836	0.00667395187500766
Nfib	4869.14591513801	-0.655439930385197	0.0952678302900066	-6.87997121788079	5.9864654694559e-12	1.41285462036772e-10
Mmp19	3022.39539893264	-0.656886206808681	0.103294706907425	-6.3593404393644	2.0262188365498e-10	4.14106241233493e-09
Pcdhb17	228.997334338878	-0.657416416211109	0.246176482924986	-2.67050860585832	0.00757364301144338	0.0463240631708181
Arhgef40	3666.19553180912	-0.658740806958794	0.0999062244724706	-6.59359124456066	4.29312694468161e-11	9.38655755376802e-10
H2afy2	239.217912339539	-0.659263577302158	0.249004684982462	-2.64759507375771	0.00810665612870337	0.0490606729834456
Bri3bp	335.379919552255	-0.659466314300886	0.209208838577817	-3.1521914599014	0.00162049979892999	0.0121385595798324
Dpy19l3	440.924132062523	-0.663802317935521	0.191296700706333	-3.47001446174731	0.000520430342687756	0.00440522046096839
Cav1	4051.37064340337	-0.664069140167109	0.10698846987104	-6.20692249330748	5.40322292286202e-10	1.06303136214134e-08
Jade1	1189.68186966116	-0.66536655193301	0.130637505733378	-5.09322761635528	3.52018654448739e-07	5.04850515810889e-06
Vit	1422.55033335168	-0.665407994295644	0.125671768747587	-5.29480885744612	1.19140963686607e-07	1.8359115521282e-06
Usp35	245.335862503239	-0.668705822210931	0.239604209268177	-2.79087677237958	0.00525654808146829	0.0338781307942461
Col8a1	4692.3500234995	-0.669254296079965	0.0979928604284084	-6.82962302716848	8.51380564637676e-12	1.97315959660428e-10
Plcl2	284.376885767771	-0.669596865381456	0.238934961605636	-2.80242314009547	0.0050720300421828	0.0328717472756232
Tfpi2	395.251733853254	-0.669889260644936	0.194522979165541	-3.44375386146463	0.000573697726599106	0.00478895341017639
Emp1	34283.049070023	-0.669896238607503	0.0841363402218275	-7.96203206416283	1.69236603769134e-15	5.4174413383335e-14
Fbln1	8860.03192521525	-0.674673155554352	0.091184784952419	-7.39896635065162	1.37248622021891e-13	3.698690772069e-12
Tsc22d3	4483.3419234825	-0.675847170467586	0.0999411853847161	-6.76244901304666	1.35678434837142e-11	3.10106844752031e-10
Gng11	613.526026016574	-0.676666650522377	0.16604668234901	-4.07515911158108	4.59828959880127e-05	0.000477036525254334
Fabp4	417.453310422592	-0.680585321776297	0.210978660124929	-3.22584910423308	0.00125599556555972	0.00969652006242904
Gpt2	299.892468787539	-0.681192598236197	0.238970504566513	-2.85053002449764	0.00436464294057745	0.0288026665121933
Tpm2	443.339359963007	-0.681502139221369	0.185847601970003	-3.66699452668411	0.000245418046064608	0.00222722312125094
Rhbdl3	221.647499797404	-0.682422274464813	0.255398694804016	-2.67198810467093	0.00754033213417073	0.0462314120480267
Inmt	3986.2386789962	-0.685367648178192	0.112527667625027	-6.09065896986353	1.12446860908497e-09	2.12220557688544e-08
Best1	249.720673839356	-0.687860787412225	0.238594279435741	-2.8829726724336	0.00393941614993076	0.0263567865735552
Slc24a3	280.271208358689	-0.692388555206256	0.237384098968964	-2.91674361599418	0.00353706383516017	0.0240819598835699
Cthrc1	370.169771699977	-0.693274381446825	0.200230114625482	-3.46238817644165	0.000535404347704914	0.00450563949252327
Dchs1	1943.70024170732	-0.696396634345046	0.114023017370955	-6.10750925911247	1.01197943383409e-09	1.91928276256455e-08
Nid2	10880.5913482397	-0.701678738166434	0.0893000284648723	-7.85754215568309	3.91744185475217e-15	1.20093429134572e-13
Fes	327.732655728713	-0.703041491589412	0.210710222369547	-3.33653243626883	0.000848305291653836	0.00683599563260407
Tgfbi	8766.51659916218	-0.703783708559099	0.0961451412110819	-7.32001326009784	2.47946454056802e-13	6.55982536440689e-12
Pid1	1253.80552969733	-0.704214996175815	0.129414987117045	-5.44152583764439	5.28261292512721e-08	8.44343704501712e-07
Csrp2	765.753637967227	-0.704879798216826	0.156427512840024	-4.50611139574721	6.60264345448762e-06	7.81001453609288e-05
Mme	2809.85001910826	-0.704922597435883	0.122147902155491	-5.77105775045185	7.87754691171866e-09	1.36859090874057e-07
Mafb	1848.67736311248	-0.705007522284554	0.117347032562285	-6.00788538824238	1.87958629492874e-09	3.46825573019654e-08
Arhgef17	1232.09171334033	-0.705345635341763	0.128821560131706	-5.47536945384472	4.3659973290947e-08	7.03725458849244e-07
Ddit4	1132.92332431291	-0.706413412609232	0.134344625599595	-5.25821862583955	1.45457531486378e-07	2.20334885603157e-06
Lrrc42	243.563780617446	-0.707832557825028	0.240019620802407	-2.94906122865573	0.00318740820341504	0.0220117319792452
Trps1	880.669333325315	-0.70852912954308	0.144166809397758	-4.91464805597686	8.89420895640167e-07	1.21111743110203e-05
Khdrbs3	659.918684459218	-0.709346727112219	0.16046765194804	-4.42049670759753	9.84742861530087e-06	0.000113657373300903
Etl4	507.304620349726	-0.712174304275763	0.178875005578019	-3.98140758668006	6.85083567169905e-05	0.00069092675164185
Adh1	3615.02630338339	-0.714524899594019	0.1134838052074	-6.29627195077016	3.04889282565801e-10	6.10199828389033e-09
Ncald	763.29739236764	-0.717141376912687	0.153934648636182	-4.65873916799342	3.18152017921399e-06	3.99863946168457e-05
Trf	2089.59935531182	-0.717919024764163	0.111822753238191	-6.42015157000242	1.36138728053685e-10	2.83227213767702e-09
Spon2	2969.86689922891	-0.722735501630283	0.114068251293032	-6.33599177192291	2.35819373218564e-10	4.7690661376208e-09
Frmd4a	1163.23734853326	-0.723070293136334	0.131308451920723	-5.50665461788311	3.65716763613089e-08	5.952143057231e-07
Tm4sf1	1262.58424054052	-0.724077049284595	0.128317732767757	-5.64284478588088	1.67263126853051e-08	2.82720013891845e-07
Laptm4b	670.919332887926	-0.724850684136286	0.15973208022778	-4.53791550891117	5.68130127083375e-06	6.8435466867382e-05
Aff2	188.406253624298	-0.726314213700131	0.268783408787777	-2.70222859727776	0.00688763897471894	0.0427498449057542
Eva1b	700.448285862573	-0.73154440470292	0.159112981148323	-4.59764124475164	4.27300941383594e-06	5.2342106857855e-05
Ggt5	1999.0100140057	-0.73180953598802	0.118326980600887	-6.18463796060501	6.22451563663429e-10	1.21840687833308e-08
Zim1	456.257406743832	-0.732603163632661	0.183688085311655	-3.98829985292562	6.65485149453968e-05	0.000673505843831667
Adam19	3890.13421863246	-0.732863942044474	0.101037946239438	-7.25335351044985	4.06577076803327e-13	1.05165517098146e-11
Fam189a2	307.815172026124	-0.733353534758435	0.21640940278272	-3.38873230704646	0.000702165227618329	0.0057666127977613
Rgs10	345.021873804372	-0.737811668009141	0.210140267089776	-3.51104373391671	0.000446350959743483	0.00382567671709133
Sipa1l1	243.67930031231	-0.740880925652957	0.241304409561277	-3.07031656404446	0.0021383199363016	0.0154674478288782
St3gal4	615.333101167459	-0.741801516104791	0.163701968019511	-4.53141477209596	5.85899744595896e-06	7.02110262707058e-05
Mest	2257.77260585734	-0.742877289189514	0.109813723030474	-6.7648857418609	1.33414444388971e-11	3.05644798082018e-10
Plxdc1	221.015383983866	-0.747264916076941	0.256034596379025	-2.9186091514395	0.00351596758325967	0.0239781519780155
Mical2	878.104106047873	-0.748271906042095	0.145112701699129	-5.15648800746288	2.5162459074291e-07	3.69559665086038e-06
Prex2	647.022745552397	-0.748500297896865	0.166110542218861	-4.50603729238733	6.60494843404472e-06	7.81001453609288e-05
Abtb2	293.284537449145	-0.749143729471263	0.2233174988729	-3.35461275203352	0.000794761568107486	0.00644936768293386
Btg2	7146.56772773732	-0.750247362709179	0.0959213788463762	-7.82148225695071	5.22049306762114e-15	1.57950583988496e-13
Col18a1	7116.93439717185	-0.751652930006697	0.0972621672767634	-7.72811208152331	1.09153223359946e-14	3.2349553767137e-13
Rtn2	188.121380140701	-0.756590424413728	0.271646512741296	-2.78520205092517	0.00534943776710158	0.0344193697085914
Mmp3	1417.56467299368	-0.756809021337853	0.123627006140968	-6.12171276294506	9.25747970755762e-10	1.76150533417369e-08
Egr2	996.400964877831	-0.758011593910148	0.13926258235938	-5.44303847500133	5.23793277624109e-08	8.38358632749747e-07
Col4a1	113928.110154606	-0.75927651003696	0.083021705171264	-9.14551813252525	5.9344692259392e-20	2.6654507515575e-18
Ngfrap1	205.95286090317	-0.761872830233821	0.264159075864748	-2.88414406258715	0.00392479160723357	0.026274110424392
Stard8	286.367768563495	-0.762130810008455	0.233595994471244	-3.26260221941552	0.00110394352373618	0.0086144764667036
Sept11	1881.06653996435	-0.762905800671778	0.115665660981369	-6.59578473160386	4.23012340608384e-11	9.26628923056702e-10
Ets1	996.385768319286	-0.765492365995842	0.137832429167276	-5.55378999427503	2.79541296409089e-08	4.6078585245925e-07
Nrep	5653.37412980067	-0.76632297605956	0.0939151931030947	-8.1597338059917	3.35763738746784e-16	1.14100592510197e-14
Pfkl	231.901989108335	-0.767297162759596	0.246269069413629	-3.11568628811789	0.00183517392424419	0.0135452200217463
Pald1	387.140672575086	-0.770916282695857	0.197638433539036	-3.90063951070323	9.59389200439648e-05	0.000942152716499546
Jam2	1304.76451291017	-0.771830404654731	0.131750951577784	-5.85825297966861	4.67761727101897e-09	8.32630244801349e-08
Cdk8	481.323775569075	-0.774152023078226	0.180557891310762	-4.2875557388174	1.80649936184985e-05	0.000199558766493004
Timp1	1543.08765914292	-0.780321277846494	0.126941611005298	-6.14708819012803	7.89182556879846e-10	1.51659162008684e-08
Sh3pxd2a	3323.25667868	-0.781666258764402	0.1018814674475	-7.67231056194986	1.68925338834287e-14	4.90603214639527e-13
Ankrd35	179.590441121526	-0.782027047475489	0.281318759483169	-2.77986099793774	0.00543821710312812	0.0348551215658455
Snai1	724.553404520044	-0.785370593246328	0.153868583656986	-5.10416470068463	3.32258810848368e-07	4.79478841856898e-06
Grem2	246.166662223918	-0.787903004121998	0.26161079354975	-3.01173737303069	0.0025975722357328	0.0184214608737281
Stx3	214.60079437799	-0.788205686918839	0.253914136569434	-3.10422136226078	0.00190780533416561	0.0139921824128551
Prr5	325.300875328283	-0.788971312484671	0.213452434164527	-3.69623947167798	0.000218816585392837	0.00201241792978746
Kctd15	351.222838859727	-0.789258598356675	0.205718057696988	-3.83660339394809	0.000124747689089024	0.00120968721436285
Unc5a	172.933084595644	-0.790333303162315	0.28035758535773	-2.81901879756122	0.00481706970614671	0.0315138592224406
Cacna1c	256.130952635665	-0.790839856969291	0.234812992693525	-3.36795612498957	0.000757276463705987	0.0061798025784683
Bmf	585.854621757596	-0.791615463249447	0.166555530603976	-4.7528620657557	2.0055717734231e-06	2.58515747613203e-05
Tsc22d1	3604.81259183194	-0.791886398856326	0.0998509380673659	-7.93068562182228	2.17939289679234e-15	6.84412056586169e-14
Tspan9	2005.84828934469	-0.793269570187968	0.113041840142808	-7.01748635006129	2.25895220147598e-12	5.47630504408027e-11
F2rl1	676.783754088143	-0.79343566199018	0.162115674297517	-4.8942563106764	9.86781646354638e-07	1.33273027015822e-05
Hr	1198.77175961907	-0.795384040308146	0.13418617110827	-5.92746654695423	3.07643996139315e-09	5.58774079508211e-08
Stard13	1205.8776495694	-0.797050692178775	0.129975678036826	-6.13230647623892	8.66140396889475e-10	1.65351481369938e-08
Ptpru	284.983822329338	-0.801895051243147	0.224162267042614	-3.5772972044876	0.000347165370171094	0.00306160754150885
Mmd	177.549496801321	-0.803095836863673	0.277732537701095	-2.89161595364815	0.00383266132828882	0.0257615310163636
Irf5	157.346264762485	-0.803390207236677	0.293955205602146	-2.73303616308135	0.00627534418498273	0.0394352974054121
Bhlhb9	216.999896373438	-0.80461471505443	0.254990031916894	-3.15547517291448	0.00160236902973699	0.0120182862890564
Tril	1979.65657461204	-0.805459619173377	0.114326507370557	-7.04525693733219	1.85119592794659e-12	4.51613861327265e-11
C1qtnf3	445.497497931644	-0.806158750584857	0.199783804114622	-4.03515567319131	5.45661070924719e-05	0.000558579548575587
Tmem64	927.42121648417	-0.806666199967005	0.14189089099048	-5.68511617860747	1.30723761691484e-08	2.23096752648146e-07
Deptor	1734.88279486073	-0.809185978340162	0.118371472294759	-6.83598811988407	8.1441692972519e-12	1.89127522678467e-10
Cdc42bpg	268.565870313876	-0.813124190178894	0.235537954844655	-3.45220026519793	0.000556034866502209	0.00466908118335334
Cacng7	327.099679762668	-0.816837188830052	0.21690377561683	-3.76589658943065	0.000165952473211971	0.00155839324115099
Gli2	559.497257963265	-0.817794926195677	0.170441287649522	-4.79810342595689	1.6017506910383e-06	2.09967047599002e-05
Rnf157	267.395179046259	-0.818204019145289	0.230755294227217	-3.54576488433514	0.000391475321804281	0.00340571773954055
Id2	594.560449618023	-0.818379403134368	0.166123337571137	-4.92633614939216	8.37858083214136e-07	1.14629273533476e-05
Slc7a8	182.732631299592	-0.820134079535585	0.290308925501376	-2.82503914793243	0.00472748396750587	0.0310028773149168
C7	13283.8599546159	-0.82138446423954	0.0872927660262616	-9.40953645566038	4.98329732930511e-21	2.41616943313756e-19
Bhlhe41	478.427866617795	-0.821433005930215	0.18045999414482	-4.55188425458449	5.31675848670534e-06	6.41777055666057e-05
Cp	4907.33760672019	-0.823664978999937	0.0975643733058718	-8.44227202093211	3.1122803304456e-17	1.1633904667485e-15
Postn	25987.5158617003	-0.824323650882548	0.237188451990454	-3.47539538272178	0.000510100912972843	0.00433043910588228
Plod1	5665.91601624236	-0.824821723675857	0.103937731792479	-7.93572949352685	2.09261659176388e-15	6.60742263361303e-14
Eda2r	219.563741752786	-0.827688503366226	0.259946582701962	-3.18407149177721	0.00145219141730488	0.0110275190981186
Mgst3	164.064966331035	-0.828859884148939	0.313136079707684	-2.64696385329563	0.00812180338866304	0.0491208025406197
Dock9	942.224861439965	-0.828875584014791	0.147427554048301	-5.62225690689564	1.8847868641784e-08	3.16994342265593e-07
Col4a2	61152.6848437115	-0.831087578696953	0.0839941167701167	-9.89459274834158	4.39395135419022e-23	2.42462420439792e-21
Emilin1	4207.14698205417	-0.831118871917011	0.0993811844369487	-8.3629398927551	6.11743852321028e-17	2.22222186855676e-15
Eps8	1562.55941841331	-0.833743198770986	0.123690862946589	-6.74053991466618	1.57799145863451e-11	3.57842759738878e-10
Rhobtb1	199.743785913475	-0.834272503620251	0.26265538889406	-3.17630073052393	0.0014916622954723	0.0112755268623177
Ifit3b	244.432053152079	-0.83863147135676	0.245481266933366	-3.41627482142823	0.000634841432319192	0.00525092256796202
4933431E20Rik	147.256180523338	-0.839340151028398	0.301635629727212	-2.78262933257409	0.00539203697088757	0.0346165786252881
Fam198b	4044.8608617375	-0.840718386329974	0.100707139592272	-8.3481507838843	6.93400174849261e-17	2.49537926278051e-15
Cdc42ep1	589.921556959119	-0.841459038485999	0.170327874249364	-4.94023096451073	7.80300875957403e-07	1.07261287670159e-05
Gfra1	2137.14314562559	-0.842667437450501	0.112365345058704	-7.49935344398453	6.41333828110193e-14	1.76526755347765e-12
Tcaf2	346.167904601793	-0.843606952259241	0.20733083911362	-4.06889276996044	4.72370791564915e-05	0.000488299084090476
Colec12	6111.41189814864	-0.84372149067307	0.0925235960463122	-9.11898722841197	7.58296190077812e-20	3.39271669908173e-18
Hs3st3a1	148.057909986631	-0.846924931135288	0.301868274824228	-2.80561092956335	0.00502212915478896	0.0326213187475866
Mmgt2	226.664059038619	-0.848792215192842	0.248134036877714	-3.42070046444755	0.000624600841166376	0.00517360582375695
Lum	31349.2761586198	-0.850135391714163	0.0972436791616687	-8.74232031370187	2.28370915957771e-18	9.4512934789952e-17
Cmklr1	6379.98351374954	-0.850667118311901	0.0956873852294819	-8.89006545922215	6.10729191198804e-19	2.61148703601909e-17
Slc44a2	1762.60531420739	-0.851432358050402	0.11759581619888	-7.24032865770023	4.47598740865476e-13	1.15261649092203e-11
Dlg3	388.652349738941	-0.852129244074065	0.196454191468829	-4.33754677211491	1.44081879886347e-05	0.000162414477054766
Nrp1	4148.37399814206	-0.852662399152702	0.0975968109872458	-8.73658053503541	2.40272630725522e-18	9.90846706351369e-17
Synm	934.531072067984	-0.853633898506885	0.14300439408829	-5.96928439821128	2.38296424063784e-09	4.35548732184721e-08
Ptges	2059.16808927696	-0.855657115200999	0.113426753210558	-7.5436975050552	4.56830108560058e-14	1.27868292222076e-12
H19	4760.89675911115	-0.859469889223969	0.260110174066684	-3.30425325463674	0.000952297633592967	0.00759478663322457
Srpx	4457.87798106879	-0.860025837729019	0.0965410215512903	-8.90839794223749	5.17752655696818e-19	2.23037835472666e-17
Zbtb7c	543.449872452256	-0.862587715378084	0.173014523100861	-4.9856376211564	6.17578012796679e-07	8.56039953622956e-06
Ltbp4	38984.7891929958	-0.87218332827412	0.0913223461988001	-9.55060140894169	1.28945544672997e-21	6.5249824090423e-20
Enpp5	773.711051403289	-0.873159244615208	0.150524161350656	-5.80079129343976	6.60027085816403e-09	1.15709438282004e-07
Cebpa	597.20270214178	-0.877059093782213	0.16578212756431	-5.29043212720251	1.2202770084358e-07	1.87789773887837e-06
Atp2b4	3015.67898226634	-0.877610408946335	0.104029648881671	-8.43615659939965	3.27943328053937e-17	1.22193160305113e-15
Mertk	139.034024539904	-0.880601172221484	0.311653654557594	-2.82557627463582	0.00471956499935802	0.0309684706752892
Slc9a3r2	358.118780188906	-0.881511691161128	0.203531222936858	-4.33108826469638	1.48374185373028e-05	0.000166766252192304
Dhrs3	1165.73255115984	-0.881802637256242	0.134586646307449	-6.55193261329849	5.67971726719449e-11	1.22108652490259e-09
Ptpre	173.107739149215	-0.885057147890258	0.302503242946632	-2.9257773876044	0.00343596707902422	0.0235597553323862
Fam69b	169.345653914002	-0.886344958498803	0.283620128110762	-3.12511303200829	0.00177736749507941	0.01318574553968
Scarf2	3225.71732404786	-0.887044898084886	0.109204705131095	-8.12277178918284	4.55655617131631e-16	1.53492363119806e-14
Kifc3	251.988905931564	-0.888192524531208	0.239421406944668	-3.7097456566884	0.000207467566384658	0.00191564474841866
Smarca1	168.071172787464	-0.889676789600159	0.284184912223538	-3.13062640320731	0.00174433912686958	0.0129656201425046
Atxn1	142.537669459896	-0.893078945717657	0.316028795531895	-2.82594168108812	0.00471418460276468	0.0309506918848935
Angpt1	789.774934878621	-0.895233495004924	0.149606199438348	-5.98393314157975	2.17812750404413e-09	4.00002242739514e-08
Gas1	8841.23182485491	-0.896036042795961	0.0953448034798258	-9.3978487562309	5.56900032003648e-21	2.68889898785761e-19
Sgcd	142.829950832228	-0.898461516249056	0.306805624816907	-2.92843886674253	0.00340668817665188	0.0233866721510912
Ier5l	449.22931393867	-0.898841495374766	0.185327202163087	-4.85002463148282	1.23446143817716e-06	1.64424587880425e-05
Shank3	281.777833745531	-0.900796892606635	0.230228713448801	-3.91261749723915	9.13010901720234e-05	0.000898892976137134
Piezo2	177.608477087607	-0.903220005153434	0.279186437095742	-3.23518582976038	0.001215635845739	0.00939745709167682
Srgap3	215.711489328448	-0.905088877506523	0.25444416869037	-3.55712171422531	0.000374940461561281	0.0032761108452193
Cgnl1	977.716297684954	-0.906029376239193	0.139072883540333	-6.51478097796419	7.27957971143777e-11	1.55065753117906e-09
Serpine1	3540.31117293179	-0.909069432905005	0.103575922003874	-8.77684132873086	1.68129945593094e-18	7.02256694275263e-17
Sh3rf3	319.159549418259	-0.909106290555812	0.219242422121868	-4.14658021817728	3.37477977047725e-05	0.000357467531812527
Ank	1390.86878389495	-0.910276938964994	0.124656358208345	-7.30229048921517	2.82909636051538e-13	7.41709697412947e-12
Fam101b	235.794057402314	-0.911532450717761	0.256592953460706	-3.55244537476104	0.000381668254480051	0.0033278944566703
Vwa1	2301.41598483985	-0.911979242228539	0.119743254598661	-7.61612205451726	2.61410513506875e-14	7.49808175870709e-13
9330159F19Rik	387.542266756847	-0.912497179871983	0.19769852206578	-4.61559940022399	3.91962379723296e-06	4.83712466052561e-05
Lrp5	2541.71111974146	-0.912514365254478	0.107165171846201	-8.5150273128296	1.66551044319424e-17	6.4548277644598e-16
Angptl1	8624.38624429835	-0.913209802045687	0.0980019639622678	-9.31828062545039	1.18240785387232e-20	5.5925478410908e-19
Ncs1	472.397585618	-0.918378019949745	0.181744527168825	-5.05312613400816	4.34636651348591e-07	6.14215794613107e-06
Spry1	3332.18461512765	-0.921703995433286	0.115517729839974	-7.97889637123339	1.47647467019775e-15	4.79254579222731e-14
Tbx4	245.710687168598	-0.92249042739039	0.251165183023282	-3.67284356966339	0.000239866331314888	0.00218519736421142
Lrrfip1	637.279078237573	-0.922733385092254	0.161863878535062	-5.70067511938666	1.19333871964585e-08	2.04562264545209e-07
Lfng	151.165553175579	-0.92318299004535	0.300158289159016	-3.07565382462675	0.00210041552618199	0.015212259448373
Rgcc	123.446373474742	-0.929079742315198	0.329605530813007	-2.8187625978955	0.00482091593584056	0.0315138592224406
Il17d	451.992006030865	-0.932427124489327	0.186427339767576	-5.00155784903549	5.68688970297791e-07	7.91112579569124e-06
Mfap2	1733.29557209265	-0.933205106239256	0.119585205528891	-7.80368359206276	6.01258292243785e-15	1.80970937416129e-13
Rab15	240.526870083125	-0.934788792332424	0.251566918329913	-3.71586533928326	0.000202509420908125	0.00187434438457137
Mark1	162.225697109848	-0.935757979899854	0.289004559003558	-3.23786580781355	0.00120427439990398	0.00932577056916212
Gxylt2	415.16184525946	-0.937925661453128	0.191631831079603	-4.89441475442311	9.85987030579002e-07	1.33273027015822e-05
Bcl2	388.419576590547	-0.94097408619605	0.196800034606876	-4.7813715484132	1.74103235886645e-06	2.27196880343969e-05
Lhfpl2	1323.6553618421	-0.945009039119158	0.126565267476794	-7.46657481913374	8.23091814248623e-14	2.24423245729719e-12
Hmcn1	550.745337651513	-0.947628259884134	0.181236794298565	-5.22867480387582	1.70729363910439e-07	2.56444069867901e-06
2010111I01Rik	413.992478449958	-0.950026614994313	0.192315029933351	-4.93994991095368	7.81426415464476e-07	1.07288735810454e-05
Tgm2	2845.52737467689	-0.950627105700055	0.120316844848022	-7.90103087311539	2.7660612428961e-15	8.6164294845914e-14
Tenm3	669.995436258161	-0.950769886223532	0.186599619976872	-5.09524020649869	3.48299351150704e-07	5.00135425171544e-06
Slc27a1	213.797353825015	-0.952926332217616	0.256774878700533	-3.71113536121647	0.000206331727227463	0.00190819796896396
Pcdhb16	130.94251226873	-0.953366606745988	0.319438790023231	-2.98450481444867	0.00284037731488668	0.0199965323966627
Slc43a2	283.188636413482	-0.95413262219307	0.22764469263214	-4.1913238176604	2.77331503141882e-05	0.000297566431334086
Ptprb	251.837712630615	-0.955853562042087	0.240497596797853	-3.97448280053093	7.05323587054941e-05	0.00071010336462143
Bace2	477.033511982546	-0.95789226610883	0.185043448305482	-5.17658028360711	2.25989830080412e-07	3.34453403700104e-06
Rgs2	194.144500198367	-0.960355339736413	0.269517434957711	-3.56324012911112	0.000366305311441233	0.00320600147204004
Pik3cd	181.187461486884	-0.96057749756605	0.274877815542449	-3.49456174071533	0.000474840768556222	0.00405486722625608
Ifi30	1455.91803265819	-0.961102302532529	0.129119889580202	-7.44348764282008	9.80612792303473e-14	2.66120398997954e-12
Arl4c	166.71411321355	-0.964588837046682	0.292928109056201	-3.29292002790219	0.000991526729715008	0.0078913542197373
Cpxm2	3237.22292932756	-0.964637555019664	0.11711752837344	-8.23649173968075	1.77333921525844e-16	6.18959482723339e-15
Smoc2	60908.2982727246	-0.967864351929563	0.0886753392485951	-10.9146957895049	9.80570305040807e-28	6.64494075720051e-26
Dock5	127.37778488413	-0.969078367166804	0.334235094679517	-2.89939142415913	0.00373887813228881	0.0252071975048557
Slc5a3	213.686972472636	-0.96968366850057	0.258987756659822	-3.7441293789584	0.000181020363460869	0.00169030134712695
Aprt	375.859183385657	-0.971514622653545	0.199680658916923	-4.86534163059699	1.14259271341167e-06	1.52891043452822e-05
Il16	524.35540110648	-0.974398631134174	0.174582368676545	-5.58131178148625	2.38711287346919e-08	3.96301776185687e-07
Evl	235.967232249528	-0.974786177332302	0.247642297704647	-3.93626689126786	8.2758931706507e-05	0.000819667094542738
Tmem86a	130.747858180109	-0.974946461291061	0.319838600171108	-3.04824514855143	0.00230182063529195	0.0165263305587132
Sept9	1023.04050043018	-0.975853160059621	0.137047937507651	-7.12052423266233	1.07517326832233e-12	2.65652619047317e-11
Fam132a	275.647260434556	-0.978458547780509	0.233654652112574	-4.18762707668706	2.81886194622089e-05	0.000302173656177685
Notch1	515.732835203222	-0.979003303788562	0.176207437056237	-5.55597039571101	2.76073663414626e-08	4.55718178297534e-07
Fah	307.562659203701	-0.990588287501113	0.221935232029998	-4.46341159283453	8.06648892805215e-06	9.42283000990608e-05
Gjc2	110.553755933432	-0.99422510009202	0.345987924058499	-2.87358324079519	0.00405844113743188	0.0270127604253651
Chst2	336.446283935829	-0.997657109855428	0.209779015993771	-4.75575264346293	1.97708431610806e-06	2.55411962709701e-05
Lpl	17327.1002639565	-0.997794030112205	0.0961731470470423	-10.3749753517387	3.2229554419813e-25	1.99719827067804e-23
Tmem200b	157.125887647795	-1.00105926115296	0.317849895839884	-3.14947172943937	0.0016356593321497	0.0122284002199682
Tmem98	185.003158894742	-1.00131779442988	0.273537749838027	-3.66062013386744	0.000251605549759155	0.0022795974281541
Snai2	329.475320692809	-1.00216120189708	0.216593534425758	-4.62692113388358	3.71141760340354e-06	4.60963635458095e-05
Gadd45b	1691.28139318908	-1.00229436629509	0.118195792422118	-8.47994963065648	2.25291452114988e-17	8.58775443127789e-16
Meox2	2814.64190334239	-1.00662494615691	0.104937742079897	-9.59259200936961	8.58994140300315e-22	4.40443544150444e-20
Mylk	429.736702972268	-1.00681632146146	0.196331640408756	-5.1281409321763	2.92617361013629e-07	4.27059191363468e-06
Alpk3	123.209705068852	-1.00839516262649	0.329013872061029	-3.06490165995019	0.00217741579471217	0.0157012409639855
Gpm6b	2061.79406689415	-1.00931373745763	0.113252406971033	-8.91207316870346	5.00870615147549e-19	2.16570473445142e-17
Egr3	243.922763537616	-1.01042440532134	0.252473275423823	-4.00210439550544	6.27815846485631e-05	0.000638169300796096
Acvr2a	1502.86015709521	-1.01133970867277	0.122900339703915	-8.22894152375197	1.88874948426155e-16	6.57262132841527e-15
Mif	308.562963969803	-1.01187819465899	0.217615132697747	-4.64985215924493	3.32173050985451e-06	4.16132034034531e-05
Epb4.1	94.0137839939249	-1.01281539468006	0.373879077709335	-2.70893841101065	0.00674988684284246	0.0420073516298917
Cldn15	357.321766341916	-1.01510050820997	0.204248101968557	-4.96993851314338	6.69741368582634e-07	9.2502538487909e-06
Krba1	196.997868141216	-1.01594529071917	0.265209200393473	-3.83073169864348	0.000127762760680805	0.00123479138512858
Mtss1	226.097530993238	-1.02097595462042	0.250113030220344	-4.08205823471475	4.46386074550484e-05	0.000464337686884292
Plekhg5	223.611187386734	-1.02313904723562	0.250717499135001	-4.08084418026482	4.48724302941333e-05	0.000466351320402168
Cacna1g	1677.41825765571	-1.02415486779177	0.127320987821046	-8.04388094468181	8.70370833620697e-16	2.87346359544064e-14
Cxcl12	7559.89613492203	-1.02769826921262	0.0910139508441867	-11.2916564952994	1.44291323634027e-29	1.07182555017379e-27
Fxyd6	1080.42883360993	-1.02891955580396	0.13647950762536	-7.5390040139094	4.73574396580255e-14	1.32235665242699e-12
Sema5a	2252.35422437986	-1.03036245320574	0.126061023679405	-8.17352122910031	2.99516630113923e-16	1.02383442765786e-14
Plekha6	2981.67313325064	-1.0312054529422	0.104566042617565	-9.86176226170944	6.09697621416689e-23	3.31698405491859e-21
Cacnb3	359.281983057798	-1.03289038025992	0.205482523931114	-5.02665803640889	4.99101194746797e-07	7.01040562997076e-06
Faxc	183.363592575378	-1.03333961047185	0.273939619352667	-3.77214370419905	0.000161850989922241	0.00152658026418922
Cep170b	593.957048871809	-1.03351101620949	0.171671757502401	-6.02027398825361	1.74122078271846e-09	3.2232055000226e-08
Hvcn1	388.092511224377	-1.03358852524828	0.197469920554236	-5.23415678877735	1.65739723482429e-07	2.49751874605252e-06
Bend6	107.236550878841	-1.03641881302068	0.354360841842824	-2.9247554770185	0.00344726983292194	0.0235955906760424
Lbh	683.960775019225	-1.03679868137592	0.160072532736487	-6.47705551759277	9.35297870652605e-11	1.97777951188365e-09
Bmper	4715.87046804667	-1.03904476595293	0.104891899604278	-9.90586279658297	3.92566836522037e-23	2.19761570126443e-21
Ror1	425.106194516401	-1.0407151790138	0.191271393505205	-5.44103935220965	5.29706102945847e-08	8.4548682106563e-07
Vav3	354.097902165448	-1.04259537875603	0.205591234763327	-5.07120539431676	3.95303847035732e-07	5.61370218069861e-06
Agt	188.519137445209	-1.04416642606024	0.289348385031331	-3.60868240528516	0.000307756092666602	0.00274963577626876
Pard6g	128.636201773584	-1.04577344237564	0.322825607422411	-3.2394376974168	0.00119765628361826	0.00928323813683503
Mtss1l	411.695732885307	-1.04699971376275	0.19736089333805	-5.305000884696	1.12672449726757e-07	1.73854640137638e-06
G0s2	547.684095145093	-1.04966931155459	0.181687806292305	-5.77732393260252	7.58980765254193e-09	1.32256678312264e-07
Palld	775.69681415452	-1.05097310025178	0.151289808912883	-6.94675409932575	3.73786385111961e-12	8.91242105077654e-11
Traf4	371.810289180632	-1.05169175675346	0.201192840654383	-5.22728221010657	1.72019838084472e-07	2.57873982370357e-06
Dusp6	688.040214890216	-1.05498946320468	0.15820966632993	-6.66829965373044	2.58784002209102e-11	5.76690195692129e-10
Vstm4	394.316142500116	-1.05804410665181	0.206007271688674	-5.13595514361629	2.80714614250295e-07	4.11762145561066e-06
Gfra2	352.128508766726	-1.06068619665212	0.206883988305673	-5.12696127592508	2.94456051439218e-07	4.29202103657568e-06
C130074G19Rik	98.3379446703639	-1.06092270284925	0.368455687402135	-2.87937664995614	0.00398462136751122	0.0266284846636217
Sertad4	1637.50379671694	-1.06105696846318	0.120895970879381	-8.77661150115417	1.6847373231664e-18	7.02256694275263e-17
Ptpn14	427.968522595491	-1.06211946604615	0.1898257210926	-5.59523472337044	2.20323486536344e-08	3.66825942813672e-07
Csrp1	1208.24505343289	-1.06349578258444	0.130442270544221	-8.15299962310839	3.5500671918519e-16	1.20287071985906e-14
Fgd5	490.590116060167	-1.0636858932736	0.183684741547014	-5.7908233657032	7.00422074163733e-09	1.22236310171827e-07
A230050P20Rik	275.431894028668	-1.06397195869501	0.24191191347691	-4.39817925212092	1.0916280466206e-05	0.000124997883441102
Heph	108.785899784994	-1.06736689256657	0.350931824018568	-3.04152208353179	0.0023538529801029	0.0168581262876591
Uck2	136.890726387034	-1.06772697881029	0.317878349971698	-3.35891695331047	0.000782485787055938	0.00636311950905559
Acsf2	281.194128376879	-1.06929759824152	0.226479495688035	-4.72138811062361	2.34240478582082e-06	3.00067585112319e-05
Nol4l	130.677787964702	-1.06963583292238	0.322414819927243	-3.31757650955298	0.000908020431156203	0.00728175830881528
Emp2	1347.95987001986	-1.07096386285823	0.125992668157243	-8.50020781782021	1.89251578194999e-17	7.31015762707883e-16
Raver2	172.895200499373	-1.07169251167389	0.291952627564475	-3.67077536042115	0.000241815800084707	0.00219949881584112
Fam13a	127.555284565234	-1.07182048173899	0.32588528074093	-3.28895026894772	0.00100561790424611	0.00797065682243774
Ada	139.870712785845	-1.07377809384452	0.313184451422333	-3.42858047060747	0.000606746633529096	0.00504374461214861
Lnx1	197.380994713895	-1.07412650656758	0.280379400910741	-3.83097511114781	0.000127636417405708	0.00123460000408793
Sox9	344.866628266606	-1.07602483102314	0.210144939604647	-5.1203937294303	3.04898398109514e-07	4.42752210187099e-06
Ezr	642.256904103206	-1.07757636943621	0.168393467214397	-6.39915780143806	1.56236310339934e-10	3.22147039896648e-09
Fxyd5	1178.91963917814	-1.08116426494319	0.133391521930232	-8.10519476274272	5.26610907455841e-16	1.76880208568066e-14
Cyb5r1	248.350016726176	-1.08134017621867	0.23938474610277	-4.51716407926192	6.2673341396178e-06	7.45102368745767e-05
Podn	8325.83226169167	-1.08365006481352	0.0968773856678259	-11.1857897211342	4.78625287703597e-29	3.4664436461933e-27
Smox	465.76258701312	-1.08378038535993	0.188635542169698	-5.74536682161917	9.17219248532467e-09	1.58401440417202e-07
Igsf3	1111.61732742257	-1.08478919619135	0.135237461619768	-8.02136614513905	1.04575498062951e-15	3.4329203160155e-14
Ndrg2	1065.1538472301	-1.08507460905006	0.136066624400244	-7.97458314140488	1.52895991205857e-15	4.93526113117957e-14
Lrfn4	203.560100235272	-1.08524010593998	0.261830243327812	-4.14482334869642	3.40075771983901e-05	0.000359561865488088
Pak1	349.753941452972	-1.08625088536452	0.206763565718048	-5.2535894396684	1.49163188063627e-07	2.25358933934982e-06
Shisa4	94.6696584268152	-1.08682226900019	0.392033148053903	-2.77227136122367	0.00556666097735295	0.035557109662578
Igf1	5524.84231392498	-1.09118331345	0.0945221967869237	-11.5442017911391	7.89711814307262e-31	6.31115896840865e-29
Ralgps2	98.4824079709762	-1.09648261597317	0.368977321959613	-2.97168023809655	0.00296174973380834	0.0207376168672937
Scml4	507.117788098693	-1.09778463889106	0.178659843799331	-6.14455165495434	8.01896917686631e-10	1.53593082349631e-08
Slc16a3	90.1688860236535	-1.09849012657969	0.387703790405851	-2.83332315484918	0.00460667895985158	0.0303135694416582
Col8a2	771.132689681047	-1.1007875308996	0.152650873382685	-7.21114466302466	5.54834705770645e-13	1.40074609378436e-11
Nkd1	87.3303375750332	-1.10138088617174	0.390739455316692	-2.81870917099752	0.00482171836394436	0.0315138592224406
Pianp	127.319859920154	-1.10350585407517	0.335329619728399	-3.29080936831336	0.000998995868157532	0.00793445107622309
Lepr	381.714792341484	-1.10372435263645	0.211819604231532	-5.21068083684084	1.88148885500015e-07	2.80600937602854e-06
Fscn1	1475.58976360445	-1.10403067751513	0.123765189688775	-8.92036509046989	4.6475356081406e-19	2.01706526693383e-17
Phlda3	876.452350345448	-1.10471246878118	0.14718303590459	-7.50570513776669	6.10988079532166e-14	1.68976846434815e-12
Fmo1	1477.45684938537	-1.10782593905972	0.125235538162953	-8.84593906258653	9.07617801637431e-19	3.85255497632768e-17
Nkain1	98.3210738520251	-1.11385308665391	0.36726859243343	-3.0328024492206	0.00242294159572322	0.0172675567104801
Kalrn	181.813304125357	-1.11589191032135	0.279361537258073	-3.99443646134613	6.48483084929439e-05	0.000656872551412792
Thsd1	250.80354902454	-1.11591512948144	0.238884378047808	-4.67136084243279	2.99210775569556e-06	3.76466283094464e-05
Susd2	1519.19139929956	-1.1209497801628	0.122430931412787	-9.15577270570147	5.39701641808378e-20	2.43348740283093e-18
Dock10	466.6939494096	-1.12690136014417	0.186059397776864	-6.05667530696639	1.38963683851723e-09	2.60147200076537e-08
Gnb4	730.753316536274	-1.12820476853957	0.155385961325006	-7.26066086613715	3.85203626509106e-13	1.00083848071469e-11
Hlf	346.360364453087	-1.13104941332669	0.20854250394184	-5.42359179518688	5.84131956143817e-08	9.23454448539502e-07
Ece2	272.283350960278	-1.13436505192025	0.250331827869916	-4.53144556795919	5.85814324209376e-06	7.02110262707058e-05
Kctd12	3011.32686702993	-1.13815167173555	0.104118790643773	-10.9312801723712	8.16877770659675e-28	5.56822329788489e-26
Efna1	71.8610608995191	-1.1390634309262	0.426585686183128	-2.67018671235305	0.00758090788669291	0.0463331015775303
Ppap2a	857.536733470489	-1.14020477924861	0.15522658364383	-7.34542210801233	2.0511075033011e-13	5.45142975877365e-12
Ephb3	620.707946461827	-1.14080165302666	0.165298824416012	-6.90145049159922	5.14742114638087e-12	1.22230156238241e-10
Col28a1	79.7790313970843	-1.14240545624575	0.406475795441353	-2.81051287446358	0.00494626099897448	0.0322007148629867
Begain	149.7514563453	-1.14636580728377	0.302897752835732	-3.78466263467285	0.000153917228099856	0.00146436193696316
Adamts9	155.940458582975	-1.14757919409002	0.303528635539425	-3.78079383531824	0.000156329092337834	0.00148487010000887
Sema3f	93.0314333069285	-1.15154147737364	0.388234799118457	-2.96609546590977	0.00301606852253392	0.0210492185120624
Ptprk	130.68496354752	-1.15606092209617	0.322572743200208	-3.58387664942493	0.000338532005911965	0.00299002201563099
Pltp	862.179407453629	-1.15731458393544	0.145722390629211	-7.94191324297044	1.99086176116942e-15	6.30330767443475e-14
Zmynd15	70.7713551926112	-1.15753967482898	0.430268253539539	-2.69027441673106	0.00713932848276399	0.0441229538444102
Gpc1	673.928155205938	-1.16341793309885	0.167094838046755	-6.96262042980238	3.34000855329659e-12	8.01325447527969e-11
Ank2	1472.89750064344	-1.16358065199204	0.123006058046913	-9.45953939559836	3.09302647846857e-21	1.53828286834737e-19
C77080	284.36535038403	-1.1658529581579	0.236811209323305	-4.92313248806657	8.51697480689884e-07	1.16111416543934e-05
Rhbdf2	74.5480170491657	-1.16641970283011	0.419300437575443	-2.78182324248169	0.00540544713299519	0.0346834559120422
Hsd11b1	2645.73815071933	-1.1676959592321	0.11156941311736	-10.4660939464099	1.23640035469426e-25	7.7445444919984e-24
P2rx7	224.283874198265	-1.16788615116922	0.251018751203947	-4.65258529718499	3.27799072150166e-06	4.1109693160997e-05
Pdzrn3	717.362393056651	-1.17110540666938	0.155706546160308	-7.52123424190312	5.42615317231285e-14	1.50787201344751e-12
Ptgfr	528.521964248929	-1.17204808382208	0.176139974758717	-6.65407205506638	2.85092987040848e-11	6.32884585024779e-10
Vegfc	206.455875241895	-1.17261152436001	0.261553838635806	-4.48325106018723	7.35143523541565e-06	8.61359267017154e-05
Sprn	166.042438044228	-1.17425488825893	0.288778943314801	-4.06627600606898	4.77703559821915e-05	0.000492932221835828
Prrx2	882.822765262805	-1.1759784007897	0.145544863625659	-8.07983443383004	6.48547647033031e-16	2.15340118447529e-14
Neurl1b	114.224581475402	-1.17623349188359	0.346413927342378	-3.39545670379776	0.000685142091397729	0.00563479528397224
Abat	689.036343330646	-1.1762456432855	0.159349670735606	-7.38153795897787	1.56471389054156e-13	4.17785819437685e-12
Gpld1	233.314258892127	-1.17757362629463	0.254852225159166	-4.62061347731684	3.82607002887253e-06	4.746948554023e-05
Apod	18681.3957240583	-1.17844007131356	0.0987143557027274	-11.9378793785817	7.51138844808418e-33	6.90809280447615e-31
Adgre5	1771.44254780849	-1.179299863109	0.12694138093433	-9.29011370783086	1.54123584611124e-20	7.1726269015008e-19
Angpt4	183.169237758123	-1.18101487400109	0.311240347768642	-3.79454297126988	0.000147915663812249	0.00141436046402561
Ssh3	187.165911784738	-1.18159537898122	0.274530556150966	-4.30405779067978	1.67697888478316e-05	0.000186316695271978
Kcnt2	234.711099930366	-1.1823250819627	0.246077317688396	-4.80468940847226	1.54991915263287e-06	2.03633368942287e-05
Bmp5	1668.57087093399	-1.18301200582086	0.124338532226302	-9.51444403145852	1.82687132671757e-21	9.16440906233906e-20
Cilp	41826.0686667321	-1.19792369630984	0.0991623593644247	-12.0804275330666	1.34021058758777e-33	1.25244841040057e-31
Stk17b	206.853754695274	-1.20126937741828	0.264806885448359	-4.53639781829821	5.72231946120597e-06	6.88579832984992e-05
Speg	159.449733765619	-1.20204104562262	0.301861669564038	-3.98209235163463	6.83112247366329e-05	0.000689538738892075
Rgs3	210.409621040166	-1.2034947527371	0.263147605487825	-4.57345887873863	4.79737867651209e-06	5.84563870698445e-05
Ggt7	133.455273900658	-1.20365222788098	0.318918440522247	-3.77416942686015	0.000160541631239552	0.00151865830432974
Ctsc	482.670793430473	-1.20503714186233	0.189793339818269	-6.3492066845769	2.16428095515038e-10	4.39223952859589e-09
Sept6	570.361769598926	-1.20720779253235	0.170460528298856	-7.08203714126616	1.42050570379901e-12	3.47274685561664e-11
Itpr1	1260.60444624286	-1.20759578328537	0.128988072334241	-9.36207326330288	7.81871471933522e-21	3.7439366184982e-19
2900041M22Rik	67.9282229716714	-1.20971645008382	0.444206667655017	-2.72331898228802	0.00646296225898185	0.0404167597755109
Rbp1	810.704146655842	-1.21012073349651	0.157285404634883	-7.69378911098361	1.42840419527062e-14	4.19046780121417e-13
Pde4b	731.64157323391	-1.21419452445391	0.155561822357392	-7.80522178291527	5.93969980496022e-15	1.79242815989268e-13
Cd300lg	117.279605470241	-1.21459265355714	0.344445016155351	-3.52623088327498	0.000421519319027731	0.00363705574750063
Igfbp7	16609.8269370406	-1.22054433391847	0.0929096570235437	-13.1368941939929	2.02363474449792e-39	2.41751334218989e-37
Acp5	462.21252539579	-1.22583213908746	0.191361433781713	-6.40584737928842	1.49536494007056e-10	3.09987279526613e-09
Adcy4	238.452659245593	-1.22772200390969	0.245559886172865	-4.99968469217082	5.74241431777971e-07	7.96923318735704e-06
Myo1d	309.908329436709	-1.22881759982784	0.233278525052282	-5.26759846219211	1.38220028751862e-07	2.10196022726585e-06
Ccdc136	61.730987787649	-1.23323821087771	0.46057077201937	-2.67763020538752	0.00741450279404373	0.0456116317968415
Vipr2	259.611296871484	-1.23564550108407	0.244415067893713	-5.05552096985036	4.2921746071929e-07	6.07298160539089e-06
Mmp9	169.121246921338	-1.23654208102296	0.316779927886192	-3.90347358582394	9.48219031076972e-05	0.000932764187786074
Inf2	608.056147499348	-1.24492538015279	0.168571580372936	-7.3851439097777	1.52288582020924e-13	4.08500020476498e-12
Sox12	96.0679925970422	-1.24722186045077	0.39132429321148	-3.18718229889384	0.00143666193234466	0.010939330290755
S100b	68.7730490132805	-1.24808368558727	0.43887590821832	-2.84381908921372	0.0044576350003642	0.0293828636997841
Nes	146.790947658823	-1.25046901386213	0.307281743291188	-4.06945430753154	4.71233799785702e-05	0.000487558684992564
Daam2	739.791336866481	-1.25128462547919	0.15445260549442	-8.10141480924645	5.43236795778537e-16	1.81937225129529e-14
Plvap	317.625366049474	-1.25171773861802	0.217616323197295	-5.75194783289847	8.82210250608751e-09	1.52825679492091e-07
Penk	2575.85957502725	-1.25417005414087	0.107106865363446	-11.7095206725086	1.13921823013778e-31	9.70680944914458e-30
Itga1	406.93747106377	-1.25619514080832	0.203365638744902	-6.17702748881814	6.5319703912532e-10	1.27428405545189e-08
Mdga1	165.692152316558	-1.25920762813689	0.306381874592791	-4.10992859747493	3.95781478767822e-05	0.000414301334775205
Tro	104.835218012215	-1.26000556508275	0.357407625231948	-3.52540202315225	0.000422840557527993	0.00364574135463868
Col6a5	458.911485980481	-1.26096565759416	0.185185696335252	-6.80919575619581	9.8145856582202e-12	2.26556610771824e-10
Itga7	74.011276696497	-1.26110953867913	0.423140254632587	-2.98035822607837	0.00287911475637311	0.0202201101799101
Nr4a2	342.692695123477	-1.26249330964933	0.209097525043125	-6.03782043517228	1.5620975103995e-09	2.91490917077446e-08
Fam160a1	80.6141651669829	-1.26266992632109	0.413891424647746	-3.05072743992152	0.00228287706072756	0.0164004831864296
AA414768	128.863995302761	-1.26666815749138	0.327328463914669	-3.86971588826318	0.000108962257321287	0.00106463291554728
Fstl3	152.680947109036	-1.26738624461671	0.31137399117287	-4.07030221067204	4.69521895971605e-05	0.00048622160236988
Tns3	671.871229697316	-1.26865213021042	0.164987116305	-7.68940120066804	1.47825236053721e-14	4.31485852743203e-13
Rnf150	569.34022451845	-1.26970198306769	0.171007910924248	-7.42481430365019	1.12938251116679e-13	3.05777676154223e-12
Rasl12	131.772578196073	-1.27098749864724	0.330337275344327	-3.84754489883841	0.000119307417179602	0.00115984425358828
Gata6	85.0605203689602	-1.27162683931884	0.416244611654739	-3.05499892061932	0.00225061332110036	0.0161887691898889
Arhgdib	250.249298211156	-1.27163177132229	0.248850324142592	-5.11002658205755	3.22113488196442e-07	4.66581387652546e-06
Lmo7	61.1359257609693	-1.27314471130482	0.46558724464323	-2.73449224812937	0.00624765664498385	0.0393039333344587
Spry4	791.532462473004	-1.27511691564979	0.150534549667851	-8.47059308619374	2.44146717960335e-17	9.21554452027478e-16
Prickle1	562.21619290973	-1.27550967472593	0.172988621054108	-7.37337327133772	1.66363830241817e-13	4.43177945940731e-12
Adrb2	118.69890298678	-1.27560910593303	0.342900293439042	-3.72005836781181	0.000199176742125172	0.00184644807019719
Cspg4	945.90084628895	-1.27647337416261	0.154926771784533	-8.23920462202546	1.73359234990642e-16	6.06914445640956e-15
Runx1	429.149788777944	-1.27739563272851	0.195284000755072	-6.54122010912017	6.10189460349541e-11	1.30668195893433e-09
Slc40a1	115.122615746055	-1.27882370248748	0.342732404481771	-3.73125997356781	0.000190524484555632	0.00177333150765515
Mum1l1	107.637866476454	-1.27970924630256	0.366892528874155	-3.48796758066856	0.000486707088714582	0.00414398364733621
Il20rb	462.477399668237	-1.28346717036857	0.185530008565322	-6.91784137937277	4.58577330597835e-12	1.09116922114327e-10
Cyp26b1	482.312077580783	-1.28575134654323	0.184756408266019	-6.95917050244862	3.42282060685692e-12	8.19496801492933e-11
Dapk2	129.098130278396	-1.28747602717966	0.345366934852087	-3.7278497078218	0.000193120481824556	0.00179317319181326
Hey1	67.077315404079	-1.28835586840124	0.446689271730141	-2.88423284358522	0.00392368520914391	0.026274110424392
Adgrl1	760.562206031576	-1.29015433716261	0.153562812592865	-8.40147634299423	4.40900007259141e-17	1.62195215368855e-15
Slc6a7	104.457928128541	-1.29333729163592	0.371009108988948	-3.48599875394017	0.000490303288670316	0.004171537818731
Aoc3	2152.00614359177	-1.29373438128587	0.115916930984547	-11.1608750360924	6.33647960765453e-29	4.5606910368634e-27
Olfml3	4617.44979178322	-1.29543508013225	0.104147713539212	-12.4384399437105	1.6162988317922e-35	1.61462679851793e-33
Slc27a6	56.7726540282669	-1.29999429310323	0.487824148383026	-2.66488302682899	0.00770151061596177	0.0468970599147477
Ntf3	464.473321062114	-1.30055622399391	0.185592778495673	-7.0075798990435	2.42475556010925e-12	5.86598484980084e-11
Nexn	112.46495827331	-1.30564030486417	0.354211685671832	-3.68604525959602	0.000227765862199415	0.00208644332898563
Cd82	140.042863752255	-1.30808939333706	0.316917971758636	-4.12753302085784	3.66675790963535e-05	0.000386276278698676
Bgn	78129.5998806505	-1.3114139198251	0.0897848576482699	-14.6061814227354	2.56496995927763e-48	4.3076625924796e-46
Col27a1	1090.72535448199	-1.31260463716974	0.142871062237705	-9.18733728587993	4.02685540688365e-20	1.82992942960658e-18
Ucp2	885.010687718612	-1.3127206866	0.149151245382106	-8.80127204594891	1.35273984874815e-18	5.67954687220782e-17
Cygb	8248.60997565394	-1.31544769541387	0.0908934254249234	-14.4724185414313	1.80994313997824e-47	2.99623158658112e-45
Icam1	1752.27369488978	-1.31618623671672	0.117598526614004	-11.1922000607786	4.45246760155691e-29	3.24498079036739e-27
Nxn	462.811367841789	-1.31742012539204	0.184987618498805	-7.12166649899627	1.06629818998267e-12	2.64022722767503e-11
Fmnl3	362.530872488401	-1.31752627903264	0.210436326973999	-6.26092603866554	3.82698013830452e-10	7.60669740011539e-09
Adamts7	248.120752938985	-1.31756650737494	0.242621181900431	-5.43055019786218	5.61805734468477e-08	8.90588898908443e-07
B3gnt8	191.080200287569	-1.31766790538189	0.2882210560762	-4.57172672711851	4.83721517622622e-06	5.88798838887704e-05
Cxcl16	470.685761636658	-1.31927170325496	0.184027429186365	-7.16888623118748	7.56103559989395e-13	1.89647793358379e-11
Sphk1	98.4280032413989	-1.31954911341413	0.381022610209077	-3.46317797962188	0.000533835157982522	0.00449569899033537
Kcnj8	59.2104036969601	-1.32060955215031	0.475133010918779	-2.77945232556377	0.00544506455715974	0.034869733808665
Ldhb	113.976827086246	-1.32120846357153	0.345048931449571	-3.82904667468773	0.000128640610045061	0.00124199002319876
Fam78b	166.65898221667	-1.32373905293622	0.307731969303613	-4.30159744511367	1.69571171459014e-05	0.000188037390896369
Sorl1	522.814281927371	-1.32428321831981	0.177031229302517	-7.4805062560845	7.4036843494253e-14	2.03303066922133e-12
Garnl3	69.9982549207495	-1.32627059007219	0.446598890779983	-2.9697131306257	0.00298077960604648	0.0208456693270167
Col23a1	386.095856594076	-1.3325701246943	0.205205375256078	-6.49383634825052	8.36776446522215e-11	1.77592774034788e-09
Unc119	60.399592476207	-1.33311470212654	0.467926251651128	-2.84898463683646	0.00438589982903126	0.0289264696749085
Epha3	242.477959175928	-1.33327532122009	0.243504903860196	-5.47535306305605	4.36640149216954e-08	7.03725458849244e-07
Sdc1	786.062727012011	-1.33498813079452	0.159843449542991	-8.35184760220949	6.72033369974189e-17	2.42601952998782e-15
Blnk	68.2488992477525	-1.34212785862292	0.459237118984352	-2.92251606662626	0.00347215706872774	0.0237096971787961
Crispld1	544.980166244625	-1.3443198658389	0.178581903104485	-7.5277496905852	5.16222295861146e-14	1.4379769145286e-12
Boc	4507.50366056554	-1.34550801396445	0.0970214679709606	-13.8681473503078	9.87957029427171e-44	1.37933085024121e-41
Ptprf	308.303967983461	-1.34701787656969	0.220313689725588	-6.11409067792145	9.7109079309761e-10	1.84475411646149e-08
Eno2	229.019736144972	-1.34947576173667	0.26326075783017	-5.1260042433184	2.95955938198453e-07	4.30846408523074e-06
Gprasp2	52.6182271092335	-1.3564066151084	0.499037447857285	-2.71804575174147	0.00656687569998456	0.0409346908664343
Enpp1	1336.6945963194	-1.35835716605091	0.132701164172171	-10.2362113740655	1.36476400392851e-24	8.19424107643711e-23
Rem1	173.087744747057	-1.36318158579175	0.28902464869277	-4.71648903288107	2.3994929506391e-06	3.06902034348851e-05
Mamdc2	198.284699580137	-1.36388189269756	0.285939614398237	-4.76982490015547	1.84386124851126e-06	2.39536593584624e-05
Ngef	121.904727782835	-1.36405051344726	0.338873281777039	-4.02525246692283	5.69142208732205e-05	0.000581283810702881
Osbp2	95.1639598313967	-1.36942809867562	0.395201164191265	-3.46514186383535	0.000529951847658381	0.00446949200193983
Adam12	880.885955975092	-1.36954205194411	0.147661098539942	-9.27490087427227	1.77784276233369e-20	8.20782547008875e-19
Col17a1	80.9192750537683	-1.3701579271808	0.417277728914284	-3.28356351714676	0.00102503543217603	0.008105959599135
Marcksl1	114.454380743951	-1.37238412485744	0.347673235765967	-3.94733900593156	7.9024623075569e-05	0.000786715921133757
Id1	103.846824533761	-1.37286220690149	0.377284459723123	-3.63879871412936	0.000273912782329801	0.00246627919319171
Rbp4	277.038229218066	-1.37295275186986	0.233284152975614	-5.88532368940373	3.97275694732522e-09	7.14849495428643e-08
Adcyap1r1	1341.35975986253	-1.37471496540355	0.138834482960303	-9.90182652098486	4.08740746812542e-23	2.26626209285346e-21
Kcna2	294.016029749431	-1.37528174019827	0.2337694056788	-5.88306984057579	4.02725882542104e-09	7.23532949906651e-08
Ppp1r3c	90.3816408544159	-1.38141194373973	0.385401745046683	-3.58434273195208	0.000337928107729617	0.0029869648454392
Pik3r5	76.1598280477032	-1.38210766892376	0.420952816572125	-3.28328405111635	0.00102605222517377	0.008105959599135
Rps6ka1	82.4711921788452	-1.38276533586828	0.403935607070863	-3.42323209854015	0.000618812156159886	0.00513299589519024
Mpzl1	620.962786972924	-1.38461469732278	0.166720947864879	-8.3049833572501	9.98334398346377e-17	3.53782844282502e-15
Chst11	306.879024385499	-1.38948358293612	0.220489066634146	-6.30182532017184	2.94160584946417e-10	5.9076825968095e-09
C2	1515.61258573843	-1.38961124112801	0.1239509473728	-11.2109771694488	3.60194665033943e-29	2.65855782064543e-27
Nr2f2	468.593688966342	-1.39275070811244	0.184368016332672	-7.55418827959493	4.21480106946362e-14	1.19415928589106e-12
Wisp1	231.637201300125	-1.39466463349258	0.255758885668319	-5.45304469030747	4.95146188531888e-08	7.9470277461323e-07
Exoc3l4	127.605684683951	-1.39780941838675	0.327242452745517	-4.27147946930274	1.94180407009496e-05	0.000212680770928737
F3	3946.98957469954	-1.40083398854585	0.0992347953907736	-14.1163589145274	3.01154180270278e-45	4.53217485840517e-43
Sh2b2	81.7179365457123	-1.40132801593128	0.404357597508661	-3.46556618341087	0.000529116279734868	0.00446619092348268
Fam110a	47.3147371326901	-1.40363203414652	0.527368962681227	-2.66157497591483	0.00777760173187887	0.0472858598473307
S1pr3	952.646464488699	-1.40373907129668	0.141629130732774	-9.91137249825576	3.71507115745314e-23	2.08981769769743e-21
Etv4	101.309115631879	-1.40574634627055	0.365660763678306	-3.84440029094089	0.000120847607842646	0.00117284931296531
Cbfa2t3	180.036030649727	-1.40867625576551	0.281663336431997	-5.00127660777609	5.69519318400317e-07	7.91317729211375e-06
Igf2	748.405402180848	-1.41275162800842	0.167672944187909	-8.42563858379658	3.58788048734459e-17	1.32408786902386e-15
Rin1	59.9800044393149	-1.41540900586697	0.473863039348129	-2.98695802022052	0.00281768411057097	0.0198729905497848
Tmem119	1899.11176555649	-1.41604583950389	0.12058853727199	-11.7427897504882	7.69069884758398e-32	6.60146801820764e-30
Eln	10853.5652150387	-1.41642418957	0.0912316954992626	-15.5255712591843	2.32920573936712e-54	5.09261058637476e-52
Dact3	634.845682889136	-1.42635229593912	0.164044994208562	-8.69488461272823	3.47182423124447e-18	1.41660208421341e-16
Eml2	226.048669166111	-1.42749929433974	0.252216390116307	-5.65981970355481	1.5153210841348e-08	2.57094300482489e-07
Unc13b	55.9462234379442	-1.43900915163738	0.486277344305253	-2.9592354414399	0.00308403379596938	0.0214512506768867
Kng2	59.0689955898638	-1.44177899537442	0.479176615447904	-3.00886760516627	0.0026222335871408	0.0185622741648061
Arhgef19	68.9529371194694	-1.44290143856855	0.475323037009236	-3.03562277908385	0.00240039469980609	0.017149059051389
Etv1	200.362502398489	-1.44447679368395	0.266234080134687	-5.42558936464179	5.77636202267637e-08	9.14432829491445e-07
Sox7	54.0871381746316	-1.44536721782751	0.494473074713698	-2.92304534208336	0.00346626036077122	0.0236833874178165
Csf2rb2	100.749202730983	-1.45496520247126	0.368151774201109	-3.95207983345604	7.74748832649532e-05	0.000771950943486051
Lrrn2	641.139294115724	-1.45555185259535	0.169998809930471	-8.56212965955859	1.10801488213687e-17	4.35243269633969e-16
Steap4	7871.0729687055	-1.45643722134241	0.0918346848820433	-15.8593370599913	1.2116612635139e-56	2.92515223366647e-54
Spock2	1874.22208969451	-1.45719820132585	0.123572568307074	-11.7922466230915	4.27969948587626e-32	3.70098191360702e-30
Trim46	130.545156500922	-1.46021422699429	0.336386557490694	-4.34088162703912	1.41912163365547e-05	0.000160353253503119
Plxnd1	1463.33196800794	-1.4616107743095	0.128362656073759	-11.3865731593278	4.87798845116021e-30	3.69451831189834e-28
Echdc2	160.977005180099	-1.46476935276571	0.296916229889345	-4.93327479374097	8.08622651918979e-07	1.10760275300675e-05
Slc2a3	153.324688333053	-1.46710574424465	0.304910415892372	-4.81159602223135	1.49729767014059e-06	1.97391187731389e-05
Nfasc	115.865511603772	-1.467577929414	0.345052882896113	-4.25319712473132	2.1073990825862e-05	0.000229948592928521
Clec14a	287.622722114484	-1.47137149410226	0.227459935272094	-6.46870620244466	9.88455655921516e-11	2.08258620742155e-09
Acacb	161.401904855025	-1.47172043949895	0.300144537653708	-4.90337239186057	9.42051493650367e-07	1.27827783470966e-05
Atp1b2	135.464481264385	-1.47414688619521	0.333391209940265	-4.42167292430815	9.79396357918433e-06	0.00011315299098264
Kbtbd11	118.819020231515	-1.47564340067362	0.339409099259592	-4.34768367699239	1.37582838434222e-05	0.000155999014850857
Apoe	2806.93126578919	-1.47628061313807	0.121941209764316	-12.1064947280036	9.75755911031112e-34	9.19273129839717e-32
Hgf	127.346121391392	-1.48535533272985	0.328654271873041	-4.51950715341268	6.19837534943457e-06	7.38199111503061e-05
Arhgef15	57.1842440823144	-1.48671148177503	0.48182546692528	-3.08558094959638	0.00203154915677616	0.0147503706946881
Nhs	44.6939260384057	-1.49213793628699	0.561072453922214	-2.6594389474231	0.00782709143821616	0.0475617910781588
Cacna2d2	113.010483178681	-1.49732033177476	0.349936241935746	-4.27883754906897	1.8787191381305e-05	0.000206356373200533
Astn2	474.029483077932	-1.50173611245711	0.184502519586695	-8.13937997064302	3.97307258458536e-16	1.34227303528207e-14
Myo1b	463.242033586881	-1.50713359501533	0.186237391067747	-8.09254031306249	5.84330529438476e-16	1.95136085738705e-14
Fam180a	107.589177328511	-1.50731550691051	0.360678882238621	-4.17910662680075	2.92656458223295e-05	0.000313139708023226
Fry	191.069194019564	-1.50782968729493	0.285145492255801	-5.28793099749327	1.2370762382887e-07	1.89870721182642e-06
Clcf1	69.0141206623755	-1.50855169987996	0.440222513372708	-3.42679361925947	0.000610753065910306	0.00506977544969099
Clu	1486.17966377188	-1.51406528674523	0.124577311512909	-12.153619855477	5.48807681344017e-34	5.21277328804465e-32
Mboat1	59.7561032038242	-1.51503031717255	0.475935362273019	-3.18326906817118	0.00145622222719946	0.0110508861616158
Cst3	16106.2173959814	-1.5156259937116	0.101047098032436	-14.9992035716364	7.4305569879202e-51	1.41156220288556e-48
Sphkap	248.136742917599	-1.5203550645344	0.242549739030211	-6.26821974995005	3.65199166868042e-10	7.28386909753333e-09
Syt13	47.0090568569676	-1.52145534619591	0.530206301902466	-2.86955349405822	0.00411051795629002	0.0273279874225409
Shank1	70.3240941900638	-1.52162188727841	0.439275500533454	-3.46393524207602	0.000532334645645022	0.00448632281726147
Actn1	932.929445300817	-1.52218126358025	0.149577319658945	-10.1765512783021	2.52346613134354e-24	1.49958592461585e-22
Crispld2	13704.554269578	-1.52870178482413	0.211778677108426	-7.21839330425822	5.2605386768892e-13	1.33682285499544e-11
Cd38	93.6069610862125	-1.52949034048778	0.385412829991919	-3.96844687427725	7.23425801754157e-05	0.000727064890782929
Dock6	394.166157334796	-1.53117499541868	0.210705868795513	-7.26688347207198	3.67875881220241e-13	9.60122908013548e-12
Ptger4	346.494501342098	-1.5321961814731	0.21190939630901	-7.23043059043416	4.81465017690354e-13	1.22890234030745e-11
Sncaip	49.2522892860536	-1.53389424248761	0.519186949414785	-2.95441602339307	0.00313261396472541	0.0217109632914103
Fam65c	81.9782755943874	-1.53914673067154	0.431688202163052	-3.5654130063304	0.000363283651030971	0.0031821388956676
Sfrp1	3526.5551757232	-1.53946778232062	0.116333693473042	-13.2332064457093	5.64277243600527e-40	6.9562177647265e-38
Trabd2b	444.280602270161	-1.53983498319193	0.205133634507764	-7.50649685941017	6.07305937002301e-14	1.68360315741212e-12
Lsamp	235.297511170638	-1.54120217156435	0.249661732301707	-6.17316141066369	6.69378116135172e-10	1.30146872647221e-08
Gas6	6701.46351566851	-1.54211664896992	0.109037821747873	-14.1429517230795	2.06440344702832e-45	3.14767199265318e-43
Dysf	91.5073754853328	-1.55715602733967	0.406685903012744	-3.82889108229276	0.00012872195528665	0.00124199002319876
Gm7694	46.4468744098225	-1.55740152588165	0.536012385292127	-2.9055327238994	0.0036662850993883	0.0248014662765392
Ogfrl1	317.574773486946	-1.55936062078062	0.221558324541706	-7.03814954372018	1.94809552453886e-12	4.74254851646142e-11
Cyp7b1	53.9051639556632	-1.56013382113387	0.499832179868568	-3.12131528134925	0.00180045161225214	0.0133313950688676
Abcg1	115.161645369738	-1.56451719932492	0.34855406775497	-4.48859257159712	7.16952682535849e-06	8.40895514698929e-05
Tub	163.116862183706	-1.56621752831066	0.293752180293491	-5.33176477786764	9.726287366089e-08	1.51897867922155e-06
Gsto1	231.72288343011	-1.57105683851869	0.25051173769778	-6.27139012709268	3.57838768197226e-10	7.1493718032232e-09
Myo10	463.387724829531	-1.57547778441092	0.186518440049184	-8.44676689337247	2.99480865145642e-17	1.12674813808692e-15
Ptgir	905.222407057522	-1.57587429455541	0.145162123580037	-10.8559606024676	1.8683192386658e-27	1.25872577544531e-25
3632451O06Rik	599.480931288503	-1.57930704329904	0.175718436139521	-8.9877139701213	2.52425966477788e-19	1.11220992378122e-17
Sdc3	1515.2082625581	-1.58346140399485	0.123310040828248	-12.8413014330306	9.6242818878593e-38	1.05213375958975e-35
Synpo	867.708446706839	-1.58507823743494	0.150263385414451	-10.5486658181102	5.1523508943198e-26	3.2805188001856e-24
Itih2	474.575683336939	-1.58624174039645	0.18499971730957	-8.57429277982143	9.96975131101993e-18	3.92957408816663e-16
Notch3	282.35500608705	-1.59762506497307	0.232527690971489	-6.87068735038943	6.38932895458132e-12	1.4987761928277e-10
Cit	76.4159364134471	-1.60124834452968	0.421480394936519	-3.79910516305473	0.000145219466910612	0.00139189675976855
Nt5dc2	225.58519892131	-1.60371253998734	0.25770023909596	-6.22317055511215	4.87207242177078e-10	9.61798555766265e-09
Tmem204	1162.63158588866	-1.60470621926236	0.139107768058272	-11.5357053143873	8.71697653577218e-31	6.91865233537863e-29
Ak5	49.2532048549934	-1.60996244848684	0.520763990117947	-3.09153950549116	0.00199121484274921	0.0145395069929287
Tbx2	192.693000318786	-1.6135987783068	0.275127052885912	-5.86492226548119	4.4934315950249e-09	8.0107515881767e-08
Enho	43.0229729475954	-1.61746544192262	0.558057356030374	-2.89838566671377	0.00375089039203242	0.0252488481548458
Sgip1	168.773672070318	-1.61980480504918	0.2926638936885	-5.53469300443751	3.11773948113594e-08	5.12459079537635e-07
Sorcs2	1539.93093280225	-1.62180699114857	0.128524378288873	-12.6186721362959	1.66606841631805e-36	1.7551273462085e-34
Artn	67.184973965112	-1.63441078049861	0.450854047435322	-3.62514385707732	0.000288800643782632	0.00258826129942238
P2ry1	822.400002708871	-1.63488168327351	0.152426134382906	-10.7257307934252	7.70753765352914e-27	5.16271366064137e-25
Ddah1	80.1635247425799	-1.64075275238528	0.433736254344651	-3.78283515834837	0.000155052104652578	0.00147394896531097
Pcdhb9	47.7890609953849	-1.64178088884965	0.528818249725962	-3.10462222077326	0.00190522195084689	0.0139820848425673
Clec1a	423.699067910713	-1.64744672938756	0.197451804364541	-8.34353848874431	7.20999608018517e-17	2.58666980115126e-15
Plxnc1	176.460085625194	-1.64852652633359	0.301157494738529	-5.47396812343944	4.40068258393373e-08	7.08265413647557e-07
Pag1	119.20163387291	-1.65200515415591	0.341285547368729	-4.84053651522214	1.29489059349865e-06	1.72077892172733e-05
Gucy1a3	62.527465974916	-1.66033452658791	0.467268292789214	-3.55327881692349	0.000380460987927888	0.00331986590972015
BC026585	73.7620265354429	-1.66717316355826	0.429369762174651	-3.88283784846527	0.000103244420554948	0.00101046988630974
Col15a1	41441.6838014915	-1.6689896664578	0.0891955672946764	-18.7115763381373	3.98414588934608e-78	1.84673130262969e-75
Lppr3	97.0257461396629	-1.67095555340853	0.379285733730732	-4.40553230666671	1.05524422662157e-05	0.000121190982141633
Mfap4	4975.95419521063	-1.67342425872375	0.119471150406659	-14.0069318243585	1.41382276337147e-44	2.07384533948717e-42
Rhod	50.0215815417116	-1.68294046936632	0.518117520698554	-3.24818289699465	0.0011614458761051	0.00903277504181607
Dio2	1267.70523218533	-1.68393402142252	0.130664531758818	-12.887460726762	5.2958975896872e-38	5.90085204512455e-36
Cldn1	41.1651940950907	-1.68724882871055	0.570927597537159	-2.95527635375996	0.00312389092866192	0.0216634638428093
Emb	534.128357748811	-1.69090341391688	0.178173891643051	-9.49018623505399	2.30621870069213e-21	1.15191647860433e-19
Pde9a	82.9382124416851	-1.69824334184174	0.406241189480359	-4.18038196474867	2.91019843120572e-05	0.000311676334757965
Rab20	38.3760399911451	-1.70138133374142	0.59156367477207	-2.8760747258475	0.00402654375653482	0.0268467140683116
Palm3	41.731840206904	-1.70327326088899	0.567362400744423	-3.00209047806863	0.0026813246944459	0.0189689808053962
P4ha3	334.263646452715	-1.70351553269774	0.215724807208404	-7.89670671047135	2.86369148379152e-15	8.89663724240648e-14
Spata13	57.2877126767065	-1.70539877820699	0.486186805164413	-3.50770271856777	0.000451993834962398	0.00386831946790567
Prtg	47.3291260508058	-1.70750679535701	0.552776100161445	-3.08896639138036	0.00200854159229603	0.0146475644880594
F2r	1571.98422396453	-1.71139663314361	0.13294635606286	-12.8728359605014	6.40080521289477e-38	7.06405055304997e-36
Kcnk2	267.150755292594	-1.71864900737894	0.239527446414919	-7.17516523931802	7.22199049035507e-13	1.81536715406149e-11
Vnn1	32.7823022429717	-1.72043196624989	0.638667208618171	-2.69378471766578	0.00706457787756315	0.0436842734499476
Rgs7bp	98.5364473725696	-1.72729086888533	0.378841643999023	-4.55940073179967	5.1299798758273e-06	6.20524079343285e-05
Camk4	46.4784774216433	-1.73210614490716	0.541134356651006	-3.20088000996072	0.00137008573619622	0.0105003660787314
Cyp1b1	1922.30117219594	-1.73682485261069	0.116361491496663	-14.9261137019759	2.22882965837371e-50	4.0996314414658e-48
Atp1a2	1600.81852758434	-1.73787536115441	0.126970431126554	-13.687244705204	1.21011566099403e-42	1.63056049762778e-40
Agap2	150.226262177556	-1.74093283363376	0.307791192111242	-5.65621394716373	1.54748549407345e-08	2.6216757171525e-07
Trib2	387.754363600653	-1.74868723989546	0.201996319320778	-8.65702526548753	4.8423539715388e-18	1.95516368718438e-16
Matn2	2444.66417917566	-1.75154534542982	0.115362793572693	-15.1829310923034	4.58812498397226e-52	9.01138852784246e-50
Sdk2	32.8123281097676	-1.76317069270446	0.65283212203193	-2.70080260024066	0.00691723802983377	0.0428646814383496
Vcam1	1092.81896834345	-1.76655478876953	0.142517539105984	-12.3953500730589	2.76933690188805e-35	2.71958271348125e-33
P2ry6	127.885668812888	-1.76851892432151	0.335506871475299	-5.2711854053687	1.35545459779431e-07	2.06399577913804e-06
Mdfi	118.077689663582	-1.77062024042788	0.363578759569568	-4.86997712001678	1.1161117155911e-06	1.49866773583658e-05
Slc19a1	106.191393782594	-1.77335020478444	0.362733658720698	-4.88884933104568	1.01427084847468e-06	1.36826200141148e-05
Notch4	102.510818511261	-1.78143170220824	0.371895625495811	-4.79013889941091	1.66665901976615e-06	2.17982446061514e-05
Zfp583	39.7571827366501	-1.78149616428664	0.604831330059892	-2.94544292887446	0.00322492635856556	0.0222310806918844
Epha4	252.861784669682	-1.78155629230614	0.243491665892067	-7.31670336961698	2.54136760823187e-13	6.69303814640703e-12
Pear1	773.837872224983	-1.78880412576861	0.154038337380254	-11.6127202889293	3.55134545992228e-31	2.93949937068424e-29
Id4	53.2836540010103	-1.79036694806113	0.52159165453104	-3.432506890224	0.000598028685925286	0.00497841696300446
Pnmal2	138.304607780621	-1.79247672852461	0.344667644791106	-5.20059470511364	1.98651864284899e-07	2.95504210954225e-06
Pcdh12	158.915425322098	-1.79336649678811	0.327897906948706	-5.4692831481497	4.51859391955243e-08	7.26233929816554e-07
Mrvi1	50.0588702920721	-1.80194330822164	0.522517291729075	-3.44858119864087	0.000563540004944857	0.00471161729963997
Tenm4	38.6142805964845	-1.81104457744336	0.620072731456947	-2.92069701757092	0.00349249294111819	0.0238345160198337
Frem1	150.935636584825	-1.81323636149898	0.315239558937227	-5.75193153934098	8.82295301865798e-09	1.52825679492091e-07
Nmb	665.865903365875	-1.81731719416743	0.180458771867748	-10.0705395218986	7.45679036979213e-24	4.32046434025756e-22
Cntfr	718.031206403004	-1.82078345917111	0.37165776500814	-4.89908628474704	9.62833576256093e-07	1.30494917914101e-05
Kcnd3	33.2169785265446	-1.82159878608984	0.638531086557779	-2.8527957752375	0.00433364623394666	0.0286307255182291
Dpf1	46.0002264171388	-1.82439779442648	0.56381989997756	-3.23578113241318	0.00121310361141415	0.00938414195531854
Csmd1	42.2570889748418	-1.82941631022986	0.572266922133482	-3.19678849060429	0.00138966784763309	0.0106293538075064
Tead2	130.025205534011	-1.83250491306973	0.331136358439094	-5.53398884286754	3.13028894352931e-08	5.13793035093735e-07
Trp63	32.7148130243217	-1.83601481755495	0.648645806929447	-2.83053524425952	0.00464701910484297	0.0305616670754372
Hp	351.058587851669	-1.83899563945788	0.51168933029413	-3.59396909527269	0.000325678483867239	0.00288971077416046
Pdlim3	30.3091445100643	-1.85545104032509	0.66848068042063	-2.77562403023761	0.00550958799153425	0.0352151713435735
Crabp2	42.9448611286978	-1.8581371155028	0.584148833848427	-3.18093096798845	0.00146802606191243	0.01111861830421
Fbln7	4854.00647046071	-1.859265499765	0.238792116379236	-7.78612597415997	6.90950603934696e-15	2.07428383378115e-13
Ndufa4l2	386.428858166113	-1.85931507465576	0.216517509421341	-8.5873658884444	8.89858988319962e-18	3.53139930022319e-16
Ephb2	610.011061052444	-1.87501269340096	0.176946831270242	-10.5964751102965	3.09423739518158e-26	2.00312977292537e-24
Ccbe1	841.468924734107	-1.89260483141861	0.150922128022176	-12.5402739559869	4.49439140958692e-36	4.52878327428637e-34
Adap2	43.774170329278	-1.89300422534169	0.561533601874082	-3.37113258943705	0.000748598191442172	0.00612089447733763
Smoc1	99.1689172752157	-1.89338100763402	0.377683660780887	-5.01313984226728	5.35489493795299e-07	7.45823588233165e-06
Tmem176a	634.734519231848	-1.90206706450662	0.178362348208131	-10.6640615781034	1.49904627705289e-26	9.81409506129313e-25
Cdh19	103.833720955881	-1.9053891985765	0.371059026726037	-5.13500295461967	2.82139591564675e-07	4.13329151333938e-06
Tspan11	1795.39518111071	-1.90964949388454	0.123444873994699	-15.4696540414189	5.5605075480147e-54	1.19324373085916e-51
D430019H16Rik	99.1980771213387	-1.91043000789619	0.380880626628861	-5.01582352666563	5.28067826053601e-07	7.37259032326401e-06
Fhl2	205.861691912485	-1.91527186975092	0.269549265743553	-7.10546127613308	1.1992132731005e-12	2.9441702137052e-11
Pdgfrl	1684.3662552128	-1.92418931480995	0.134876610531318	-14.2662935199069	3.54948831882313e-46	5.63444803267431e-44
Ptch2	279.966507926943	-1.92470031272113	0.234104167833321	-8.22155509034545	2.00881190673663e-16	6.96949472313294e-15
Sybu	33.0309810330432	-1.92659127262522	0.645433561916085	-2.98495675822278	0.00283618414258618	0.0199791500573183
Gm13889	83.1047531745155	-1.95855974861354	0.413270251578769	-4.73917428397394	2.14590875842474e-06	2.75685040938202e-05
Runx2	227.638245735436	-1.96084485888647	0.27166835487374	-7.21778898318059	5.28396232505799e-13	1.33983709896656e-11
Lrrtm3	71.2667972384836	-1.96882732188	0.446078844904641	-4.41363078381553	1.01651262482464e-05	0.000117090937340635
Megf6	81.1001571382125	-1.97136941832465	0.4359690098631	-4.52181089418187	6.1312824161828e-06	7.31712673931269e-05
Fbxl2	54.4197802322028	-1.97718070621252	0.53121305297383	-3.72201077353784	0.000197642588037128	0.00183369280238129
Rasgrp2	64.5793305088693	-1.9842308800309	0.467516963934128	-4.24419012164545	2.19384296049185e-05	0.000238482666286863
Icosl	657.712512451204	-1.98506239282174	0.167929715396663	-11.8207929319291	3.04793983400132e-32	2.69614708369521e-30
Gcnt4	38.2966168158642	-2.00128101238234	0.59961795995728	-3.33759351124993	0.000845072803122405	0.00681468590298012
Greb1l	42.5763597435812	-2.00349028696246	0.572029612473957	-3.50242407608518	0.000461045161069936	0.00393996410507258
Sema7a	250.561172708583	-2.00767605904901	0.25197712444613	-7.96769176353638	1.61665480757016e-15	5.20383219725639e-14
Tmem56	45.2633158932277	-2.00989537967115	0.554124560968629	-3.62715447255719	0.000286561870724157	0.00257018495197487
Csdc2	40.3621204685104	-2.01227820936878	0.635677681095738	-3.16556372704505	0.00154782752450184	0.0116468995804723
Unc5b	288.50186891245	-2.01877619121678	0.232578914540139	-8.67996221931106	3.95900311581686e-18	1.60408839531768e-16
Fetub	114.663065656269	-2.0219090235939	0.355260277372195	-5.69134562003287	1.26042085129306e-08	2.15424141958466e-07
Dkk3	423.232390420976	-2.02295926654854	0.209803005087457	-9.64218441821298	5.30469262743859e-22	2.7689539714756e-20
Ebf4	32.4532321966023	-2.02302916339457	0.659451496877258	-3.06774519881197	0.00215680435134358	0.015572441021882
Gng8	30.9618121408276	-2.02542976829934	0.667623853215458	-3.03378879970259	0.00241503434970199	0.0172324002736124
Mettl24	31.9655806657219	-2.03406626183999	0.658893792888782	-3.08709276638053	0.00202124508398531	0.0147031939944895
Adgra1	83.4377066825939	-2.03617609505649	0.422846708307905	-4.81540013212969	1.46905221010673e-06	1.94330787793571e-05
Hsd11b2	110.758153704886	-2.03745066599531	0.361708956393962	-5.63284549630058	1.77260253128723e-08	2.98559856577855e-07
Ndnf	49.6560182062701	-2.04088001931432	0.53752870769493	-3.7967832975213	0.000146585823434328	0.0014038318363281
Pdzd7	56.7919263139677	-2.04962668006102	0.500133930562807	-4.09815562354379	4.16455259178532e-05	0.00043476428318566
Clec11a	1557.65538410091	-2.04975720832282	0.13490328988895	-15.194271466694	3.85930345533093e-52	7.7106221448922e-50
Arhgef5	39.0628063115042	-2.05488963318696	0.600315392078959	-3.42301673470448	0.000619302644946694	0.00513338987814183
Slit2	65.9161398425887	-2.06222833045616	0.466085413292494	-4.42457170218712	9.66338052783924e-06	0.000111979253556601
Fblim1	129.432600450581	-2.06603811162755	0.336168679411848	-6.14583760522316	7.95426333148046e-10	1.52605966035092e-08
Tor4a	227.539759605162	-2.06795785813659	0.271007434132173	-7.630631479755	2.33606577376203e-14	6.7172035201872e-13
Zfp385b	154.215854466086	-2.07480019051755	0.32403185022899	-6.40307484912768	1.52278491147605e-10	3.15107706324723e-09
B4galnt1	278.370350558993	-2.07596369853163	0.236592653580277	-8.77442163616142	1.7178444933339e-18	7.13490393862122e-17
Hunk	115.362564358358	-2.09549070121001	0.373484044804859	-5.6106565470685	2.01560442438939e-08	3.36553660948476e-07
Mgp	18208.0504478702	-2.10233156388312	0.101659408256494	-20.6801475627204	5.22806873221269e-95	4.66022003606774e-92
Pygm	261.542987524405	-2.10277667238398	0.251646425627016	-8.35607605848	6.48389137174445e-17	2.34797916299296e-15
Nav2	32.2365968084868	-2.10799878463133	0.655952226175809	-3.21364681833756	0.00131060774214	0.0100778517026664
Chl1	172.404687245133	-2.10979441595622	0.302080021747329	-6.98422359662344	2.86435566088962e-12	6.88633887933379e-11
Gng2	121.326443286671	-2.11207328684925	0.352684391503604	-5.98856467065305	2.11700960906053e-09	3.89395354758626e-08
Wscd2	56.1640887498625	-2.12170510149281	0.508613945356675	-4.17154331072248	3.02543535896023e-05	0.000322824539038961
6330403K07Rik	65.5650537080551	-2.13102434721736	0.513691417154152	-4.14845231213562	3.34730554082833e-05	0.000354881762187728
Ccdc81	28.01660207324	-2.13583165954946	0.720108706479031	-2.96598505244104	0.00301715153163062	0.0210492185120624
Gpr176	55.1694172102228	-2.14195939165802	0.523022958582426	-4.09534487255297	4.21540409656616e-05	0.000439281498840006
Ppap2c	47.1153217064458	-2.14229426883684	0.547412911627262	-3.91348874557701	9.09721423745663e-05	0.000896415974350744
Dio3	80.10927977777	-2.14383183620188	0.422633682037736	-5.07255319989017	3.92513351913615e-07	5.58776992871619e-06
Stmnd1	35.3306495044185	-2.15045763901172	0.657806284796	-3.26913513706945	0.00107876766233843	0.00845217016306807
Ephx2	48.4473241001308	-2.15550275873482	0.54271142275071	-3.97172911491295	7.13528297667485e-05	0.000717740096646772
Adrbk2	28.8400588431727	-2.16144398733095	0.695472897428547	-3.10787666251655	0.0018843669097184	0.0138646973751374
Tmem176b	1428.14753639097	-2.16240067500172	0.130536336542678	-16.5655075994472	1.23731553688295e-61	3.49707620521942e-59
St6galnac2	222.668226084657	-2.16479449136634	0.264005308315203	-8.19981425821078	2.40758737202075e-16	8.2786713551859e-15
Ptk7	227.530691480957	-2.19936802619893	0.260906049127051	-8.42973182706058	3.46458266081705e-17	1.28678153440859e-15
Chn1	63.4274652686525	-2.19945924017441	0.476062256639046	-4.62010841964742	3.83539568304023e-06	4.75342943048878e-05
Adamts17	115.325439336295	-2.20116431928069	0.357553517543743	-6.15618141418899	7.45198572707268e-10	1.43683212321661e-08
Spon1	3804.25221052985	-2.20636040076335	0.114831903113616	-19.2138276989135	2.83566923541133e-82	1.64298675499733e-79
Meox1	1388.20613752134	-2.21829741849997	0.149855206228532	-14.8029386120694	1.4022023081242e-49	2.46192732523383e-47
Sparcl1	17800.0864566783	-2.22226889460119	0.0907576154539971	-24.485756743219	2.09498558871978e-132	4.04611550034747e-129
Tiam2	182.00803940874	-2.2249340792721	0.297463941063861	-7.47967659984185	7.45057291355354e-14	2.04106947806758e-12
Wipf3	59.5612337974196	-2.23159184652437	0.494573000434202	-4.51215865921751	6.41711557492047e-06	7.61900976251828e-05
Itga8	222.206369737641	-2.23473245460582	0.273559641081079	-8.16908680598642	3.10732523083687e-16	1.05904955220405e-14
Lrrc4b	24.2940174302135	-2.24831790877517	0.759850429230577	-2.95889535925091	0.00308743919452779	0.0214620548207487
Klf14	39.221965035164	-2.26315352586917	0.60671656301642	-3.7301660508779	0.000191353617155387	0.00177961935441141
Shisa3	99.6491897012814	-2.28590693506921	0.387322242664631	-5.90182200573619	3.59508916575724e-09	6.49920331556863e-08
Kcng4	66.1098704528841	-2.29464470873198	0.472648373727649	-4.85486640022634	1.20467933696541e-06	1.60827467243723e-05
Mdk	572.66326334416	-2.31176301309922	0.181722051432069	-12.7214226060143	4.4959934422709e-37	4.78669059840342e-35
Gli1	299.922197811688	-2.3128886691315	0.235605827216763	-9.81677192136505	9.53479303922773e-23	5.11523989530421e-21
Fbn2	135.183361261368	-2.32031202723065	0.366126570975095	-6.33745871284628	2.33585775026354e-10	4.73215377798146e-09
D630003M21Rik	743.08223690174	-2.32517113574326	0.164284638032344	-14.1533083287159	1.78173893854665e-45	2.75290544265047e-43
H2-Q10	26.3670379592789	-2.32978667746447	0.777479722862343	-2.99658834687958	0.00273019114425053	0.0192793753684187
Gucy1b3	116.842654575934	-2.34034489649812	0.357535133576962	-6.54577599992518	5.91872390100939e-11	1.27011430675735e-09
Egflam	100.365153620243	-2.34190192700064	0.388071318332764	-6.03472046597503	1.59238093052573e-09	2.9618796505509e-08
Sept4	274.816278522091	-2.34775091522933	0.24129887184953	-9.72963900425255	2.25391405736105e-22	1.19261899984931e-20
Hopx	89.1179676839062	-2.35450019777173	0.427106576080111	-5.51267606174741	3.53418357809343e-08	5.76818581731643e-07
Cfh	7071.82780499721	-2.36610733673324	0.0932018872170577	-25.3869037139003	3.51863346566134e-142	1.01934811500209e-138
Heyl	273.554462505609	-2.36799552530183	0.248487556948608	-9.52963421742512	1.57838382270192e-21	7.95230945107383e-20
Abcc9	337.144835750527	-2.37202765526272	0.239169034100059	-9.91778749363666	3.48393137504414e-23	1.96935594019568e-21
Fam65b	24.5168632839403	-2.3778725649487	0.763367711109901	-3.11497661001587	0.00183959496574081	0.0135692084423962
Emilin3	93.8565553857691	-2.39060152736412	0.398368793246309	-6.00097589945011	1.96135104210566e-09	3.61337613289672e-08
Robo2	34.4989735656911	-2.39885988545682	0.649764341305139	-3.69189217222722	0.000222591839043025	0.00204389400224292
Wfdc1	189.117287234491	-2.40645992113348	0.292909667798805	-8.2157067030865	2.10918397901954e-16	7.29588774593387e-15
Necab1	57.2044962448191	-2.41874744762716	0.564946242334273	-4.28137629101357	1.85740970593319e-05	0.000204597563425416
Avpr1a	188.288888657275	-2.42700979665275	0.288014335865279	-8.42669789113555	3.55556268744754e-17	1.31635336811956e-15
Nrxn2	171.041209720081	-2.43636035017375	0.303440162257316	-8.02912947333492	9.81667169413127e-16	3.23169294294299e-14
Prdm6	30.2056699880514	-2.45375067023848	0.757031023461149	-3.24128152505551	0.00118993605701526	0.00922957096967389
Slc7a2	318.67222592751	-2.45896265893831	0.23049183667754	-10.6683286244901	1.43178602047524e-26	9.42700932117449e-25
Ptn	233.853892394506	-2.46497265964348	0.266127691223957	-9.26236818238167	1.99947373018388e-20	9.19440539102018e-19
Dio3os	63.5503846960948	-2.46970005067912	0.485448032521903	-5.08746536235615	3.62880635296983e-07	5.19143308866844e-06
Gpr88	43.7652042654163	-2.47037333678909	0.584897437075535	-4.22360089170652	2.40429664283597e-05	0.000259897290085665
Cpne7	30.7930405368183	-2.4742040351837	0.690188205824162	-3.58482514523588	0.000337304111568209	0.00298600461791627
Slc1a3	222.462765902863	-2.4762552846278	0.268697438875571	-9.21577553917256	3.09036133862363e-20	1.4098861099201e-18
Kcne4	332.879655684273	-2.48435669782585	0.224869252412685	-11.0480053238515	2.24139654624449e-28	1.57413958653825e-26
Alpl	507.275067463971	-2.4930631009012	0.191764680083343	-13.0006375512826	1.21327570513148e-38	1.42014534051147e-36
Rcsd1	140.480024721497	-2.52429965636811	0.33298079421852	-7.58091667806982	3.43121915542031e-14	9.79334176675137e-13
Rxrg	31.8359319137629	-2.52951952684605	0.686223456200752	-3.68614553173486	0.000227676186288911	0.00208644332898563
Ednra	368.586986930949	-2.52959512831443	0.216935844898625	-11.6605678028752	2.02686212675563e-31	1.68973225358592e-29
Tmem255b	70.6328771663497	-2.53672570859507	0.465374007834921	-5.45093981590588	5.01043258639253e-08	8.03055225603273e-07
Ltbp2	724.803116910372	-2.55966628699469	0.171693402860481	-14.9083555008499	2.90827425312124e-50	5.26579406955765e-48
Foxs1	150.715976786553	-2.56520108725687	0.327807797016453	-7.82532054028025	5.06365050845529e-15	1.5400940181622e-13
Cemip	46.4030745570851	-2.57443023619106	0.608145579746261	-4.23324664674074	2.30341644147466e-05	0.000249691204151622
Cpe	725.951993092445	-2.57784000566889	0.165519948995868	-15.5741952635162	1.09016396074394e-54	2.42938845713476e-52
Fmo2	882.030409144756	-2.59675417802314	0.152968788405995	-16.975712529873	1.24237204047613e-64	3.99905755695485e-62
Lrrc15	158.950806712019	-2.60251694842796	0.317239383994208	-8.20363763055182	2.33220381987576e-16	8.04332674545246e-15
Cx3cl1	281.453303375198	-2.60271742109299	0.245663515975455	-10.5946436969217	3.15540300386169e-26	2.03137833381941e-24
Klf5	82.2243880878448	-2.60582384154556	0.43172357348835	-6.03586183744929	1.58116497515608e-09	2.94574593763805e-08
Adamtsl2	1608.77909096861	-2.61350236279288	0.136100315994378	-19.2027648407578	3.50906454098751e-82	1.9363352333792e-79
Kcnip3	73.0471149749797	-2.63124956896558	0.464666060187116	-5.66266786927801	1.49037456091196e-08	2.53232557358472e-07
Crlf1	1408.99657168436	-2.64548946319809	0.132981952204474	-19.8935977352052	4.62359434696619e-88	3.1516594878026e-85
Cnr1	75.606343775104	-2.64884007129993	0.461324884726873	-5.74181050924268	9.36696068295216e-09	1.61524316062574e-07
Pappa	335.170153570071	-2.68411600751968	0.226412081736039	-11.8550034385927	2.02715905649414e-32	1.82098598036078e-30
Cxcl14	26583.6848603957	-2.73460480847288	0.091209287548144	-29.9816486016234	1.70259005906765e-197	9.86480680223797e-194
Hmgcs2	180.553203769731	-2.81670651670635	0.303086242003995	-9.2934159534342	1.49414375027666e-20	6.98150716863142e-19
Rgs17	42.6308714196234	-2.82629460019951	0.604180370175499	-4.67789875294782	2.89829582024918e-06	3.66253565594848e-05
Tmc7	42.8828275712064	-2.83139538661614	0.605398807740704	-4.67690941973055	2.91230820386535e-06	3.66824211591214e-05
Mpp2	52.8718476471335	-2.85509004952874	0.574553060116183	-4.96923652090792	6.72170385735256e-07	9.27275051178589e-06
Cdh11	920.886759614239	-2.86142752138354	0.153026641453566	-18.698884679187	5.05510209180544e-78	2.25302011691698e-75
4833422C13Rik	35.7001924342923	-2.92334821495813	0.687651440231874	-4.25120641639664	2.12622091522266e-05	0.000231784082460961
Angpt2	36.3082706786505	-2.94736862045723	0.66634132637461	-4.42321150406968	9.72444575206501e-06	0.000112557564151347
Gdf10	4504.53464004291	-2.94999023712603	0.249649602558364	-11.8165228660293	3.20684839904171e-32	2.81522418546177e-30
Lrrc55	90.5404115811087	-2.98711897707163	0.44307619012818	-6.74177273260265	1.56465694413237e-11	3.55514601345213e-10
Ppp1r14a	36.8922299807026	-2.99053216611178	0.679608830707624	-4.40037273058675	1.08065094105116e-05	0.000123985971335652
Ddit4l	111.850093127874	-3.01214984352206	0.387188727976042	-7.779539087482	7.2789253856964e-15	2.17953972530878e-13
Gm266	48.4220595115037	-3.0339687968417	0.5794408954335	-5.23602807594705	1.6406900595626e-07	2.47556203257961e-06
Dlk1	60.1398545226994	-3.10690408784976	0.531844288763371	-5.84175510293406	5.16537033933836e-09	9.1523412067665e-08
Lin7a	58.8851822641756	-3.12135348174262	0.531080041911607	-5.87736920127407	4.16837838459174e-09	7.45419270380388e-08
Trpm6	111.408812573011	-3.15116598822173	0.393168803370768	-8.01479151246417	1.10323996002809e-15	3.60122384698745e-14
Cyp2f2	171.930965400197	-3.17201566123094	0.325685883877983	-9.7394938443796	2.04570741483753e-22	1.08741548271272e-20
Kank4	61.5969189322134	-3.19582499988718	0.526507702995743	-6.06985421429442	1.28026415958144e-09	2.40448964039379e-08
Lamc3	231.916083746586	-3.31916479526995	0.299476793729623	-11.0832120042884	1.51343834624477e-28	1.06937338757832e-26
Gria4	44.1518887478459	-3.33932847341209	0.626666538311287	-5.32871674050247	9.8909114546568e-08	1.54260944732925e-06
Ngfr	23.5145846033242	-3.35094298308444	0.859742993228055	-3.89761011078757	9.71466551166956e-05	0.000953205283228
Kcnj15	78.0935661977875	-3.40033815177717	0.494390608497109	-6.87783726740646	6.07680288365597e-12	1.43125999625621e-10
Aplp1	61.5574022744843	-3.71643610880757	0.566249166005836	-6.56325224286381	5.26466766933907e-11	1.13607018533149e-09
Arhgap36	23.1004959076913	-3.79773940534615	0.915984736520797	-4.14607280441286	3.38226322119926e-05	0.000357933024723808
Masp1	54.8115810639545	-3.90284011744988	0.606773335937162	-6.43212199069681	1.25834680785121e-10	2.62261201607551e-09
Susd5	54.6121220170641	-4.30310175443143	0.64866975323842	-6.63373270134552	3.27302317319736e-11	7.22434143447829e-10
Il31ra	22.1039407180948	-4.31506719338702	1.0120231102971	-4.26380301939968	2.00976633801637e-05	0.000219709172876733
Col9a2	24.9385997773853	-4.49771027172354	0.984783961650361	-4.56720503874373	4.94270477643031e-06	5.99749350254183e-05
Tnn	57.0303335519603	-4.5263169506723	0.658705872318438	-6.87152967794425	6.35170734145988e-12	1.49297331993584e-10
Hhip	183.993704215126	-4.57262417067605	0.385187171543211	-11.8711746093628	1.6710478126285e-32	1.51282047287024e-30
Frmd5	27.288356976425	-4.66262393986293	0.980474004286937	-4.75547941044484	1.97976038014726e-06	2.55472865090718e-05
Esm1	56.2524165260421	-5.5512521315478	1.35512582088555	-4.0964846555135	4.19471278361563e-05	0.000437518737502592
Acsbg1	29.737084316519	-6.79967276170648	1.48305829508735	-4.58489918045061	4.54205548353675e-06	5.54618956198355e-05

## Sheet: fig. S1
fig. S1d
CRE- flox/null or CRE+ wt/null	CRE+ flox/null
51.2598	26.3333
49.4828	27.6423
57.7311	23.8235
	20.5217
	38.5039
	28.0952
	33.3613
fig. S1e
CRE-DTA+ or CRE+DTA-	CRE+DTA+
19.4705	19.0121
26.9966	30.4388
22.7568	21.2106
21.1734
23.4669

## Sheet: fig. S2
fig. S2
Control Diet	CSFR1 inhibition
37.1036	52.0682
58.1527	119.692
53.4802	50.6902
56.5151	58.2858

## Sheet: fig. S3
fig. S3b
CD68+LYVE1-	CD68+LYVE1+
9.37443	5.32246
14.3253	7.74033
8.51504	7.13112
9.20532	7.4916
8.30862	8.80841
9.9638	9.13771
7.06339	8.0671
7.57956	10.7232

## Sheet: fig. S4c
fig. S4c
CD11C+ cells	LYVE1- cells	LYVE1+ cells
40.36	6.19	3.58
31.56	6.97	4.79
23.38	4.23	3.22
33	6.38	3.83
fig. S4d
DDPIV-	DDPIV+
4.55556	6.44022
4.35756	5.36748

## Sheet: fig. S5
fig. S5
TIM4-		TIM4+
Control Diet	CSF1R inhibition	Control Diet	CSF1R inhibition
7.85902	0.453895	3.43832	0
9.10757	0.835922	6.75997	0.0309601
10.4712	0.184731	10.3427	0
7.26578	0.185624	3.25381	0
